# Supplementary material for: Longitudinal assessment of tumor development using cancer avatars derived from genetically engineered pluripotent stem cells
Source: Nat Commun. 2020 Jan 28;11:550. doi: 10.1038/s41467-020-14312-1 (PMC6987220; doi:10.1038/s41467-020-14312-1)
Supplement: Supplementary file 5 — Supplementary Data 2 [file 41467_2020_14312_MOESM5_ESM.xlsx]

## Sheet: P53 Spheres
0_names	0_scores	0_logfoldchanges	0_pvals	0_pvals_adj	1_names	1_scores	1_logfoldchanges	1_pvals	1_pvals_adj	2_names	2_scores	2_logfoldchanges	2_pvals	2_pvals_adj	3_names	3_scores	3_logfoldchanges	3_pvals	3_pvals_adj	4_names	4_scores	4_logfoldchanges	4_pvals	4_pvals_adj	5_names	5_scores	5_logfoldchanges	5_pvals	5_pvals_adj	6_names	6_scores	6_logfoldchanges	6_pvals	6_pvals_adj	7_names	7_scores	7_logfoldchanges	7_pvals	7_pvals_adj	8_names	8_scores	8_logfoldchanges	8_pvals	8_pvals_adj	9_names	9_scores	9_logfoldchanges	9_pvals	9_pvals_adj
SPP1	82.4089	2.50857	0	0	HOXB4	59.3518	2.18366	0	0	HOTAIRM1	57.1692	1.172	0	0	CHCHD2	80.7409	4.43386	0	0	CDC20	60.3601	1.43961	0	0	EMP3	49.2092	0.924734	0	0	MIF	51.6025	0.545396	0	0	PPP1R14B	50.1862	0.762695	0	0	BEX1	47.8199	2.47355	0	0	HNRNPH1	52.2475	1.02473	0	0
IFITM1	81.8307	3.22858	0	0	LDHA	57.7761	0.748889	0	0	FST	56.9819	2.27744	0	0	CDK4	80.3639	1.2534	0	0	CCNB1	57.4442	1.48187	0	0	MRPS2	47.7244	0.950188	0	0	SPP1	46.9891	1.68116	0	0	SRM	50.1035	0.666487	0	0	TUBA1A	47.5831	0.53199	0	0	CLDN11	42.0074	1.48655	0	0
IGFBP2	79.9041	1.19356	0	0	SNCG	54.1701	0.966827	0	0	CRABP2	47.1741	0.829422	0	0	S100B	79.2909	3.86145	0	0	PLK1	56.2575	1.67992	0	0	GAL	46.7499	0.872819	0	0	TMEFF2	46.3569	1.61576	0	0	ARGFX	48.6966	2.72529	0	0	SOX2	44.6659	1.72816	0	0	PTPRS	39.3768	1.33789	0	0
LAPTM4A	72.7349	0.887487	0	0	TAGLN2	50.983	0.699765	0	0	TUBB2A	45.039	0.893267	0	0	PTN	78.2892	2.28875	0	0	AURKB	55.9255	1.59262	0	0	TIMP1	45.8157	0.722397	0	0	HLA-C	46.1716	1.40256	0	0	TPD52L1	48.6854	1.9322	0	0	MAP1B	43.2335	0.7087	0	0	C1orf56	38.9312	1.80459	0	0
MIF	71.5701	0.52294	0	0	HOXB5	50.5699	2.62562	0	0	CCND2	42.7069	0.992086	0	0	PDGFRA	78.2614	3.91358	0	0	KPNA2	53.5603	1.0727	0	0	ATF4	44.9482	0.670541	0	0	THY1	45.0073	0.848333	0	0	NDUFA12	47.5123	0.860047	0	0	BAALC	41.9472	1.82349	0	0	FAM211A	36.5573	1.49108	1.36737e-292	1.54343e-290
NRN1	67.919	1.80364	0	0	CD164	49.9991	1.0084	0	0	CCND1	41.6742	0.508129	0	0	MARCH9	77.4779	3.44008	0	0	SRSF3	52.7527	0.506672	0	0	RP11-14N7.2	44.0249	1.44787	0	0	UTF1	44.8064	1.95454	0	0	FEZ2	46.9542	1.41052	0	0	GNG11	40.1487	3.74582	0	0	S100A11	34.9304	0.900711	2.57264e-267	2.63848e-265
CALB1	67.4147	1.67003	0	0	FABP5	48.0342	0.551138	0	0	ID3	41.4577	0.55092	0	0	SCRG1	77.1556	4.7199	0	0	TUBA1C	52.1152	1.32783	0	0	LDHA	43.817	0.723127	0	0	STMN2	43.6576	1.40572	0	0	GTF2A2	46.718	0.804977	0	0	NNAT	39.3081	1.88016	0	0	SOX11	32.6475	0.725517	8.70796e-234	7.16005e-232
HLA-C	67.0962	1.56344	0	0	RP11-834C11.4	47.2825	1.07478	0	0	MDFI	37.8577	0.855135	0	0	XIST	75.6646	4.82349	0	0	CENPF	51.13	1.0263	0	0	TAGLN2	43.2208	0.760856	0	0	LAPTM4A	43.4475	0.699921	0	0	GAL	45.2811	0.880816	0	0	TMSB15A	36.6651	1.39885	2.63358e-294	7.97431e-292	CRABP1	31.94	1.08172	7.43124e-224	5.76253e-222
MIAT	62.5506	1.94044	0	0	ATP2B1	46.96	0.822503	0	0	FBLN1	37.5204	0.815545	4.2853e-308	1.3401e-305	TSPAN31	75.2399	2.95666	0	0	TUBB4B	50.5051	0.734057	0	0	IGFBP6	42.9207	1.23946	0	0	CYP1B1	42.0694	2.28503	0	0	NSG1	44.0317	2.73822	0	0	NEFM	36.0186	0.965881	4.28128e-284	1.25646e-281	CDC42SE1	28.9282	1.01967	5.27513e-184	3.23564e-182
ARHGAP29	62.1304	2.07162	0	0	PCOLCE	46.9239	0.869033	0	0	SFRP2	36.3509	0.815582	2.5437e-289	7.8264e-287	CTHRC1	73.5692	5.16052	0	0	UBE2C	49.3315	1.19717	0	0	ANXA11	42.8122	1.33689	0	0	GDF3	41.7332	1.94333	0	0	SCGB3A2	43.8366	1.88484	0	0	RP11-834C11.4	35.9441	1.12155	6.25367e-283	1.78052e-280	MDM4	28.8598	0.922168	3.8153e-183	2.31786e-181
SLC16A3	61.9919	1.35264	0	0	LHX8	45.6354	2.58388	0	0	NEFM	36.3198	0.755535	7.87485e-289	2.38446e-286	COMT	70.7268	4.25653	0	0	BIRC5	49.2043	1.01878	0	0	EBNA1BP2	42.6484	0.749677	0	0	ARHGAP29	41.3697	1.72834	0	0	SLIRP	42.3341	0.512378	0	0	FBLN1	35.2126	0.987719	1.28382e-271	3.54929e-269	IFI16	25.5969	0.900463	1.65086e-144	6.4269e-143
TMEFF2	61.1514	1.68601	0	0	MEF2C	45.4524	1.48169	0	0	GNG4	35.8947	0.641409	3.69458e-282	1.10122e-279	BCAN	70.5823	4.63469	0	0	CKS1B	49.1201	0.597217	0	0	ATP6V0B	42.1416	0.577683	0	0	PLA2G16	40.8252	1.13592	0	0	RRAGD	42.0783	1.94367	0	0	IGDCC3	33.4944	1.28106	5.81939e-246	1.54182e-243	IGF2	24.0234	1.10438	1.58308e-127	5.17105e-126
DDIT4	59.6281	1.09441	0	0	DLX2	44.9702	1.68071	0	0	GYPC	35.8594	0.520061	1.31118e-281	3.84802e-279	COL20A1	69.7921	4.69775	0	0	SRSF2	48.9889	0.579392	0	0	TUBA1C	41.4532	1.13345	0	0	IFITM1	40.3247	1.68097	0	0	CTSC	41.1875	1.08934	0	0	LIMCH1	33.0258	1.21831	3.46221e-239	8.80602e-237	EIF2S3	23.4871	0.508834	5.52637e-122	1.66805e-120
RRBP1	59.0714	1.37606	0	0	HMGA2	44.8799	0.919961	0	0	NQO2	35.3055	1.07179	4.83326e-273	1.39696e-270	GPM6B	68.78	1.53342	0	0	UBE2S	48.0148	0.711766	0	0	DNAJA1	39.8744	0.648007	0	0	CD81	40.1085	1.21664	0	0	MRPS12	41.0889	0.692346	0	0	PDPN	32.4836	1.38992	1.82014e-231	4.56856e-229	GOLIM4	22.1868	0.793827	4.60288e-109	1.17701e-107
SDC2	58.1998	1.11302	0	0	DUSP4	44.3961	0.848086	0	0	SKAP2	35.0018	1.22001	2.11228e-268	6.01401e-266	BAALC	66.2379	2.1923	0	0	DDX39A	47.1076	1.01086	0	0	WDR1	39.5997	0.857179	0	0	IGFBP2	39.5715	0.806736	0	0	YBX3	40.8634	0.628622	0	0	MLLT11	32.1865	0.609455	2.72794e-227	6.67156e-225	EDN3	21.358	1.70106	3.28244e-101	7.54408e-100
INSIG2	57.9473	1.87781	0	0	HOXB2	43.804	1.78337	0	0	RNF187	34.4015	0.69428	2.39063e-259	6.60923e-257	PCSK1N	66.1159	3.07577	0	0	SRSF7	47.0325	0.542859	0	0	LYAR	39.5731	0.884248	0	0	SFRP2	39.4371	1.09432	0	0	CDKN2A	40.7407	0.691079	0	0	NES	31.3549	0.742229	8.35166e-216	1.94288e-213	RQCD1	20.4353	0.710385	8.11916e-93	1.6201e-91
NDUFA4L2	56.9658	1.41349	0	0	WDR77	43.4965	0.731965	0	0	HOXA1	34.333	2.03975	2.52912e-258	6.89222e-256	C1orf61	65.1012	4.13626	0	0	ILF2	46.9068	0.561062	0	0	GLRX3	39.4544	0.666894	0	0	MT-ND6	38.8751	0.89313	0	0	TXNL4A	40.618	0.634886	0	0	H2AFY2	31.3449	0.917257	1.1401e-215	2.62031e-213	EIF5AL1	20.0613	0.586688	1.60726e-89	3.06907e-88
EGLN3	56.416	2.29503	0	0	TGFBI	43.2316	2.01735	0	0	MAP2K2	33.7627	0.699727	6.97246e-250	1.87333e-247	TSC22D1	64.6773	1.33034	0	0	CDCA3	46.631	1.85701	0	0	SERPINB6	38.8568	1.34121	0	0	NME1-NME2	38.6518	1.47404	0	0	CALB1	40.1947	1.38771	0	0	CNTFR	31.29	1.6449	6.38155e-215	1.44922e-212	IAH1	19.6871	1.4943	2.78414e-86	5.11659e-85
THY1	56.1193	0.799104	0	0	PSMA5	43.2169	0.502487	0	0	SLC25A1	33.3614	0.601674	4.98328e-244	1.32029e-241	SOD3	64.314	4.48178	0	0	PBK	45.9069	1.53116	0	0	FABP5	38.7188	0.585803	0	0	HIST1H4C	38.3923	0.758409	0	0	HDGF	40.1426	0.787087	0	0	TSHZ2	30.9528	1.43531	2.32672e-210	5.2217e-208	BCL10	19.1344	0.952258	1.30652e-81	2.21146e-80
KDM5B	54.7219	1.03717	0	0	SERPINF1	43.0167	1.14445	0	0	APOC1	33.3433	1.12328	9.11883e-244	2.38289e-241	AP1S2	63.7525	1.28114	0	0	NUF2	45.727	1.5216	0	0	TMEM123	38.5554	0.717335	0	0	SPTBN1	38.2048	0.99418	0	0	SERPINB6	39.7269	1.37937	0	0	ZFP36L1	30.7014	1.00679	5.44553e-207	1.19401e-204	HLA-B	18.713	0.511937	3.87721e-78	6.23623e-77
NAA35	54.1632	1.89935	0	0	PGD	42.098	0.521001	0	0	CDV3	32.3695	0.685564	7.38483e-230	1.85359e-227	MIR4458HG	63.2271	5.19223	0	0	TPX2	45.3741	1.3718	0	0	CD55	38.4317	1.50583	0	0	MCTS1	38.2034	0.646054	0	0	HSBP1L1	39.2294	2.3983	0	0	IFI16	29.5774	1.24203	2.91589e-192	6.04603e-190	ANKRD40	18.1807	0.954916	7.33279e-74	1.11636e-72
STMN2	53.8815	1.31528	0	0	EBNA1BP2	42.0344	0.55809	0	0	MXD4	32.0347	0.85924	3.58293e-225	8.87636e-223	ATP6V0E2	62.9026	1.5945	0	0	ARL6IP1	45.0106	1.0278	0	0	ANXA2	38.4144	0.597044	0	0	ITGA6	37.6756	1.63743	1.24798134184446e-310	3.01348e-308	POLR2L	39.0504	0.51799	0	0	FGFBP3	29.3107	1.83446	7.57887e-189	1.52184e-186	ANXA1	17.7922	0.629602	8.11913e-71	1.16891e-69
C4orf3	53.8636	0.57128	0	0	HOXB3	41.9202	2.05943	0	0	CCDC80	30.8285	0.838606	1.0882e-208	2.66135e-206	CDKN2A	62.5749	0.846703	0	0	BUB3	44.3182	0.92685	0	0	SBDS	38.2314	0.941256	0	0	ITPR2	37.1826	2.06997	1.30571e-302	3.11348e-300	MIR302B	38.6112	2.95777	0	0	PRTG	29.1665	1.65585	5.16358e-187	1.01547e-184	SFN	17.0468	1.65394	3.69431e-65	4.82029e-64
UTF1	52.5882	1.71094	0	0	NT5C3B	41.6556	0.621357	0	0	HES1	30.7165	0.827121	3.42578e-207	8.27218e-205	FEZ1	61.6856	1.7697	0	0	HMGN2	44.2378	0.560781	0	0	MCL1	38.2211	0.714435	0	0	CALB1	37.1228	1.17509	1.20572e-301	2.83954e-299	S100A6	38.5585	0.551365	0	0	LIN28A	28.7456	1.78254	1.02847e-181	1.92343e-179	RP11-538P18.2	16.9675	1.57846	1.42839e-64	1.84857e-63
BNIP3	52.2415	0.901863	0	0	GMNN	41.2589	0.845676	0	0	SLC2A1	30.4961	0.676622	2.93766e-204	7.00484e-202	METRN	60.8157	1.03462	0	0	AURKA	44.1198	1.50348	0	0	CNN3	38.1525	0.527154	0	0	PRKDC	36.8086	0.865792	1.34497e-296	3.12886e-294	MT1G	38.3685	2.5913	0	0	ZNF503	28.1577	1.78851	1.92705e-174	3.501e-172	DES	16.8966	1.04986	4.76896e-64	6.09736e-63
WSB1	51.8785	1.05979	0	0	IFITM2	40.8994	1.34567	0	0	RP11-247C2.2	29.9803	1.79815	1.77534e-197	4.18103e-195	GNG7	60.7079	4.01111	0	0	LDHA	44.1146	0.705747	0	0	MYL12A	37.9899	0.5593	0	0	PIK3AP1	36.7687	1.54195	5.85429e-296	1.3455e-293	POLE4	38.2166	0.832394	0	0	TMEM98	27.6188	1.73502	6.60816e-168	1.13565e-165	ADAM17	16.6648	0.895344	2.36243e-62	2.91687e-61
CD81	51.8744	1.19497	0	0	IGDCC3	40.8883	1.17927	0	0	PRAME	29.349	1.50944	2.46327e-189	5.66135e-187	LGI4	60.624	5.1815	0	0	HNRNPA0	44.0529	0.515273	0	0	CACYBP	37.7092	0.530483	0	0	CCDC109B	36.4008	0.874403	4.14151e-290	9.40517e-288	JTB	37.9391	0.559355	0	0	UBE2L6	27.3351	1.30577	1.62591e-164	2.69703e-162	PPP3CA	16.245	0.571644	2.42308e-59	2.85855e-58
S100A16	51.827	0.832449	0	0	MRPL47	40.7413	0.536646	0	0	APOE	29.2851	0.761267	1.60329e-188	3.64099e-186	A2M	60.3622	4.32981	0	0	RCC1	43.9562	0.849601	0	0	MRPL47	37.5215	0.644132	4.10938e-308	7.83906e-306	PON2	35.8802	1.05453	6.21258e-282	1.3622e-279	PSMB8	37.9092	1.56444	0	0	MEIS1	27.0577	2.66805	3.10208e-161	4.93127e-159	PAQR7	16.1524	1.91332	1.09296e-58	1.27597e-57
HLA-B	51.2848	1.074	0	0	RPSAP58	40.2655	0.50239	0	0	EN1	29.0503	1.06699	1.52481e-185	3.38223e-183	MIA	59.5695	4.1704	0	0	DNAJA1	43.8897	0.648946	0	0	TUBB4B	37.2307	0.626451	2.17747e-303	4.11261e-301	PHLDA2	35.4381	0.788573	4.41753e-275	9.576e-273	PDPN	37.8199	1.85853	0	0	CD99	26.5408	0.54518	3.27791e-155	4.92357e-153	AFMID	16.1513	0.977044	1.11149e-58	1.2968e-57
RNASET2	51.0626	1.15459	0	0	MTX1	40.2579	0.646561	0	0	GBX2	28.9746	1.67624	1.37522e-184	3.01536e-182	TSC22D4	58.2696	1.70362	0	0	ATP6V0B	43.7508	0.556384	0	0	CD164	37.1364	0.975088	7.27723e-302	1.36099e-299	SDPR	35.264	1.51703	2.09402e-272	4.48827e-270	LINC00152	37.7397	1.29038	0	0	WFIKKN1	26.4559	2.14028	3.12073e-154	4.61481e-152	DLK1	16.1222	0.58306	1.7825e-58	2.05829e-57
SDPR	49.8303	1.68555	0	0	MCM5	40.2299	1.06507	0	0	FGFR1	28.6759	0.613904	7.62543e-181	1.61625e-178	IGFBP3	57.2661	3.99259	0	0	CKS2	43.6678	0.678726	0	0	ARPC5L	37.0862	0.686788	4.69584e-301	8.61325e-299	S100A16	35.0786	0.763242	1.43018e-269	3.03134e-267	BOLA3	37.7386	0.806243	0	0	DPYSL5	26.3734	2.11301	2.76396e-153	4.05579e-151	TOR1AIP2	16.0615	0.570162	4.74944e-58	5.43168e-57
APOE	49.5814	1.12582	0	0	HNRNPH3	40.2035	0.560574	0	0	CCDC109B	27.8611	0.583816	7.90281e-171	1.57035e-168	GPM6A	57.0294	3.93103	0	0	SMC4	43.5995	0.964072	0	0	ETF1	37.0645	0.932273	1.04875e-300	1.88735e-298	PLLP	35.0157	0.909019	1.29895e-268	2.72294e-266	UBE2M	36.7829	1.08387	3.47052e-296	6.18726e-294	PDLIM7	26.0979	0.7616	3.85056e-150	5.40097e-148	DLX5	15.4325	1.34997	9.90212e-54	1.05057e-52
PLA2G16	49.2193	1.04122	0	0	GLRX3	39.8974	0.508372	0	0	RBPMS	27.7699	0.654474	1.00318e-169	1.97286e-167	PTPRZ1	56.9201	1.73334	0	0	NUDC	43.383	0.513583	0	0	DDX21	36.8782	0.634114	1.03217e-297	1.84016e-295	PEG10	34.9264	0.962752	2.95339e-267	6.12379e-265	YDJC	36.704	0.933356	6.3e-295	1.10256e-292	RDX	25.9985	0.614872	5.14644e-149	7.11402e-147	TSPYL1	15.3666	0.722691	2.74061e-53	2.87726e-52
ZNF467	48.9992	3.07077	0	0	SRSF1	39.6418	0.563926	0	0	NR2F6	27.5781	0.542637	2.03836e-167	3.88838e-165	PHLDA1	54.9533	1.33545	0	0	CCNA2	43.3619	1.3878	0	0	SDHB	36.7162	0.644892	4.02921e-295	6.98738e-293	SCGB3A2	34.6626	1.42326	2.88836e-263	5.79983e-261	AES	36.5939	0.628411	3.5722e-293	6.19485e-291	CRABP2	25.9634	0.632546	1.2829e-148	1.73564e-146	FANCD2	15.0825	0.990188	2.11113e-51	2.14098e-50
LSAMP	48.9695	1.50741	0	0	FEN1	39.5963	0.864391	0	0	IQGAP2	27.446	1.14161	7.75352e-166	1.46442e-163	SOX10	54.4315	5.12524	0	0	SFPQ	42.96	0.591133	0	0	EIF5	36.4111	0.597324	2.84634e-290	4.72146e-288	HLA-B	34.6036	0.971503	2.23015e-262	4.4315e-260	CHST2	36.3579	1.28883	1.96906e-289	3.32406e-287	FZD3	25.8812	1.18738	1.08505e-147	1.45764e-145	ACTL8	14.8782	1.29236	4.56738e-50	4.51203e-49
PIK3AP1	48.4533	1.61163	0	0	CCDC86	39.4238	0.82467	0	0	ZFP36L1	27.3354	0.685008	1.60921e-164	3.00953e-162	NPW	53.8787	1.85224	0	0	MRTO4	42.8074	0.722959	0	0	CAPN2	36.3991	0.885859	4.39142e-290	7.22161e-288	PSMB8	34.4948	1.26765	9.61062e-261	1.87074e-258	TMEM171	36.2455	1.84427	1.16817e-287	1.88848e-285	C1orf21	25.784	1.54483	1.34035e-146	1.77559e-144	EPCAM	14.6774	1.77216	9.00254e-49	8.70854e-48
PDK1	48.3837	1.47997	0	0	ADSL	39.2595	0.531291	0	0	PBX1	26.9688	0.583925	3.43683e-160	6.24391e-158	OLIG1	53.8588	3.65657	0	0	GPATCH4	42.6101	0.738884	0	0	TGFB1	36.297	1.45421	1.80129e-288	2.91199e-286	SQLE	34.1397	0.541708	1.90281e-255	3.6298e-253	TMEM160	36.1374	0.594578	5.86861e-286	9.25203e-284	JUN	25.6539	0.965873	3.82573e-145	4.9986e-143	F3	14.6644	0.764036	1.09005e-48	1.05072e-47
MXI1	47.6555	1.31694	0	0	GNL2	39.2513	0.69516	0	0	HOXD1	26.712	0.982071	3.41129e-157	6.02534e-155	NOVA1	53.7146	2.33234	0	0	ZWINT	42.4283	1.06568	0	0	GHITM	36.2891	0.576281	2.40554e-288	3.85614e-286	SPATS2L	33.6762	1.05562	1.2888e-248	2.36395e-246	RP11-277P12.10	36.1041	2.88157	1.95747e-285	3.06071e-283	DLK1	25.6392	1.4741	5.58206e-145	7.19483e-143	COL1A2	13.8917	0.980372	7.11059e-44	6.21924e-43
TPD52	47.4089	1.22625	0	0	TUBA1C	39.2052	0.821011	0	0	EVA1B	26.6407	0.500336	2.29179e-156	4.01084e-154	ID4	52.6313	3.6182	0	0	WDR77	42.3326	0.873865	0	0	RABGGTB	36.258	0.791245	7.43734e-288	1.18229e-285	MT-ND4L	33.6173	1.25929	9.38068e-248	1.70425e-245	MYEOV2	35.9447	0.543951	6.13575e-283	9.36365e-281	HOXB4	25.5935	1.28231	1.80363e-144	2.30913e-142	C19orf33	13.8835	1.05926	7.98018e-44	6.97023e-43
P4HA1	47.3799	1.50983	0	0	PLIN2	38.9203	0.877972	0	0	ALYREF	26.4481	0.731331	3.8323e-154	6.64591e-152	NKX2-2	51.5945	5.08455	0	0	PTTG1	42.3073	0.750841	0	0	PNMT	36.1112	1.48268	1.51169e-285	2.36369e-283	SPHK1	33.5565	0.856197	7.22916e-247	1.30098e-244	CCDC50	35.8075	1.28236	8.42974e-281	1.25629e-278	CA14	25.4674	2.7164	4.53346e-143	5.68949e-141	GIGYF1	13.8677	1.0796	9.945e-44	8.68241e-43
ITGA6	47.2416	1.63886	0	0	COPS3	38.8521	0.695572	0	0	UGP2	26.4125	0.653586	9.85037e-154	1.69284e-151	HSBP1	51.4281	0.509483	0	0	CCDC86	42.2171	1.05543	0	0	ARPC1B	36.0936	0.650981	2.85838e-285	4.36211e-283	MLLT4	33.4147	1.44848	8.37774e-245	1.49359e-242	LYAR	35.5347	0.836767	1.42938e-276	2.03484e-274	GLUL	25.1932	0.525265	4.75534e-140	5.74132e-138	CDX1	13.8398	0.744671	1.46544e-43	1.27589e-42
GDF3	47.0955	1.75325	0	0	MRPL15	38.7253	0.56324	0	0	PLA2G16	26.3679	0.625282	3.19948e-153	5.40118e-151	COL9A3	51.0375	2.21205	0	0	NUSAP1	42.1154	1.16674	0	0	PSMA5	36.044	0.556291	1.71398e-284	2.59491e-282	LINC01116	33.2251	1.0488	4.67724e-242	8.26139e-240	GNB1	35.4902	0.741695	6.97384e-276	9.85429e-274	NDN	25.1482	1.29946	1.47781e-139	1.773e-137	S100A2	13.7082	1.46916	9.06868e-43	7.71263e-42
NOL3	46.9662	1.38698	0	0	ATF7IP2	38.5767	1.43299	0	0	RBMS1	26.2679	0.633134	4.46136e-152	7.46534e-150	ZDHHC2	49.787	3.83555	0	0	KIF2C	42.0375	1.53681	0	0	LRRC59	36.0129	0.736282	5.25775e-284	7.83569e-282	SMYD2	32.9329	0.789298	7.44143e-238	1.30232e-235	LIM2	35.4706	2.70384	1.39419e-275	1.95555e-273	HOXB2	25.0072	1.34486	5.10311e-138	6.08418e-136	BGN	13.6907	0.723931	1.15312e-42	9.78079e-42
PLOD1	44.7646	1.02792	0	0	TMEM123	38.5466	0.549865	0	0	ID1	26.2539	1.0303	6.45793e-152	1.07123e-149	NFIB	49.755	2.01127	0	0	HMGB2	41.8869	0.780483	0	0	MRPS12	35.9487	0.611834	5.30982e-283	7.85194e-281	CSRP2	32.5948	0.878049	4.85452e-233	8.34277e-231	C19orf24	35.2621	0.751307	2.23944e-272	3.09562e-270	PAPPA	25.0035	4.57161	5.59635e-138	6.6308e-136	TH	13.3761	1.02553	8.3459e-41	6.78051e-40
MYLIP	44.6476	2.07767	0	0	RUVBL1	38.2858	0.524531	0	0	SSBP3	26.253	0.717538	6.59779e-152	1.085e-149	PPFIBP1	48.9183	2.14239	0	0	STIP1	41.8534	0.751039	0	0	MAP1LC3B	35.9417	0.74361	6.81666e-283	1.00027e-280	MRAS	32.5649	1.14069	1.29e-232	2.17771e-230	S100A10	35.0196	0.686703	1.13371e-268	1.52301e-266	TSC22D1	24.849	0.554701	2.65364e-136	3.12474e-134	KCNE1L	13.3581	2.13935	1.06221e-40	8.61511e-40
SFRP2	44.591	0.976652	0	0	PSMC4	38.1649	0.557581	0	0	CXXC5	25.9549	0.567937	1.60088e-148	2.54487e-146	TTC3	48.6663	1.15017	0	0	PHF19	41.7199	1.20436	0	0	ADRM1	35.6612	0.535151	1.58252e-278	2.25285e-276	CPNE2	32.3888	1.31387	3.94695e-230	6.60457e-228	ANXA2	34.9323	0.601243	2.40778e-267	3.21194e-265	MXRA8	24.4076	1.05176	1.42056e-131	1.5755e-129	CACNA1A	13.3408	0.707128	1.34031e-40	1.08338e-39
MDFI	43.7168	0.926685	0	0	NMRAL1	38.1505	1.94325	0	0	BIN1	25.6927	0.552631	1.4115e-145	2.18908e-143	PCDH17	48.3373	3.7956	0	0	PA2G4	41.5514	0.502912	0	0	JTB	35.1246	0.505216	2.83931e-270	3.89659e-268	CYB5A	32.3182	0.691808	3.88156e-229	6.43867e-227	AGL	34.8918	2.08609	9.88648e-267	1.30968e-264	HES1	24.0456	0.842123	9.27427e-128	9.77436e-126	MGLL	12.6181	0.562004	1.67757e-36	1.24422e-35
SELM	43.6824	1.59376	0	0	LIMD2	38.0788	0.599542	0	0	SNCA	24.8349	1.08905	3.76927e-136	5.66163e-134	KHDRBS3	47.7466	2.75443	0	0	PSRC1	41.0802	1.30583	0	0	GPATCH4	35.0653	0.672484	2.27739e-269	3.10311e-267	LARS	32.2921	0.704558	9.04366e-229	1.48721e-226	POLR2I	34.8661	0.507181	2.43095e-266	3.19812e-264	CDH2	23.9311	1.02156	1.45494e-126	1.50024e-124	MSI1	11.9335	0.792834	7.92135e-33	5.36033e-32
ADM	42.7982	2.1878	0	0	SF3B4	37.9984	0.715224	0	0	KCNQ2	24.6075	0.65435	1.05086e-133	1.56611e-131	FABP7	46.9664	3.29047	0	0	MKI67	40.8611	1.32122	0	0	PPP1R14A	34.9342	0.892204	2.25287e-267	3.0053e-265	USP1	31.9513	0.71042	5.18356e-224	8.30937e-222	ITGB1BP1	34.8627	0.792214	2.73562e-266	3.57429e-264	HOTAIRM1	23.8611	0.651383	7.76791e-126	7.9241e-124	PRAC1	11.7985	3.82554	3.97437e-32	2.64348e-31
TMEM66	42.6961	0.534435	0	0	GPATCH4	37.9404	0.550492	0	0	DRAXIN	24.4885	1.50654	1.95776e-132	2.89506e-130	NEU4	46.8436	5.84699	0	0	FABP5	40.8412	0.57577	0	0	GTPBP4	34.6626	0.715709	2.88619e-263	3.6951e-261	ANKRD11	31.7126	0.71951	1.0427e-220	1.65755e-218	MT1X	34.7985	0.880617	2.55897e-265	3.29831e-263	ZNF22	23.6296	0.835017	1.91209e-123	1.92989e-121	APOBEC3C	11.448	1.36624	2.40651e-30	1.53277e-29
USP18	42.5353	1.76383	0	0	RRP9	37.9004	0.795332	0	0	NRP2	24.4059	0.738033	1.48103e-131	2.17325e-129	TTYH1	46.735	1.05763	0	0	CACYBP	40.7832	0.533699	0	0	SFPQ	34.6624	0.514444	2.90629e-263	3.69602e-261	GNG4	31.5432	0.70534	2.22452e-218	3.50702e-216	CHPT1	34.7372	1.13166	2.15989e-264	2.7468e-262	SERPING1	23.4165	1.15758	2.90495e-121	2.88619e-119	RP11-277P12.10	11.3199	0.865877	1.04628e-29	6.53319e-29
ITPR2	42.4976	1.96139	0	0	CHRNA3	37.8251	2.57877	0	0	PEG10	24.2697	0.612752	4.09163e-130	5.86856e-128	PLEKHB1	46.6798	2.27486	0	0	MAD2L1	40.7775	0.863796	0	0	CAP1	34.5492	0.532629	1.46534e-261	1.85118e-259	NAV2	31.5208	1.72035	4.50511e-218	7.04422e-216	GLRX5	34.5664	0.613336	8.07217e-262	9.93449e-260	TTYH1	23.2679	0.742505	9.38167e-120	9.03862e-118	CAV1	11.2511	0.852535	2.28728e-29	1.41571e-28
COL6A2	42.3562	1.32354	0	0	FARSA	37.7312	0.691095	0	0	LAMC1	23.8625	0.616055	7.50843e-126	1.0379e-123	FXYD1	46.0788	4.53482	0	0	SRSF1	40.6357	0.696923	0	0	ATAD3B	34.5365	0.948121	2.27196e-261	2.85132e-259	ZIC2	31.3805	2.06729	3.73085e-216	5.78615e-214	UBE2S	34.3605	0.602373	9.81566e-259	1.19263e-256	MAGED2	23.109	0.620662	3.75703e-118	3.58346e-116	CD44	11.1659	0.542243	5.98655e-29	3.66965e-28
RBPMS	42.2633	0.93693	0	0	FKBP4	37.6555	0.507398	2.6602293463504e-310	2.40505e-308	FLVCR1	23.1091	0.808536	3.75257e-118	5.00587e-116	TRAF4	45.6207	0.859627	0	0	GMNN	40.528	0.967813	0	0	UTP11L	34.2837	0.700639	1.37205e-257	1.68859e-255	LINC00937	31.3744	1.89233	4.52585e-216	6.96251e-214	ADI1	34.2914	0.734262	1.05462e-257	1.26528e-255	TUBB2A	23.0552	0.603219	1.30505e-117	1.23856e-115	UBB	11.1045	2.35796	1.19258e-28	7.24741e-28
SLC2A3	42.0425	1.53293	0	0	HEBP2	37.6155	0.697559	0	1.08058e-307	TET1	23.0741	0.816502	8.43733e-118	1.11771e-115	RCAN1	45.238	2.98391	0	0	DPH2	40.4902	1.06197	0	0	ATP1B3	34.1951	0.504912	2.86324e-256	3.45691e-254	ALYREF	31.2842	1.02652	7.65808e-215	1.16868e-212	CHCHD10	34.1373	0.587116	2.06402e-255	2.44555e-253	CRABP1	22.913	1.43767	3.44791e-116	3.22414e-114	MEST	11.0116	0.570336	3.35883e-28	2.01678e-27
VWA1	41.9312	1.44241	0	0	MCM7	37.5974	0.543596	0	2.12313e-307	CIB2	22.9072	1.1488	3.93644e-116	5.10826e-114	C4orf48	44.8459	0.716834	0	0	TOMM40	40.474	0.55584	0	0	LAMA4	34.1916	0.848451	3.22023e-256	3.86347e-254	APOE	31.2352	0.925863	3.54338e-214	5.36456e-212	HLA-A	34.1125	0.683122	4.80653e-255	5.65984e-253	CRB2	22.8444	3.37943	1.66127e-115	1.51629e-113	MALL	10.6538	2.89317	1.67325e-26	9.65779e-26
BNIP3L	41.8889	0.97	0	0	FH	37.3694	0.712638	1.22916e-305	1.07066e-303	SHISA5	22.855	0.509853	1.30252e-115	1.67885e-113	IFITM3	44.6817	1.32687	0	0	HNRNPR	40.4006	0.574136	0	0	S100A3	34.111	2.41963	5.05932e-255	5.92095e-253	PPP1R14A	30.9539	0.742542	2.25418e-210	3.30775e-208	DDX21	33.974	0.618168	5.39178e-253	6.23356e-251	CADM1	22.6893	1.36361	5.7202e-114	5.12294e-112	TNFRSF4	10.4586	1.87698	1.33804e-25	7.50938e-25
GLRX	41.8883	1.47383	0	0	MRPS18B	37.3074	0.533872	1.24411e-304	1.07876e-302	PPP1R17	22.6293	1.77138	2.23353e-113	2.80309e-111	SERPINE2	44.5634	1.07552	0	0	PSMC3	40.398	0.675332	0	0	REXO2	34.0894	0.673294	1.05822e-254	1.23089e-252	SLC16A3	30.8476	0.947472	6.02879e-209	8.71251e-207	ARPC1B	33.943	0.666207	1.54458e-252	1.75384e-250	NLRP1	22.258	2.30453	9.42649e-110	8.17362e-108	RP11-294J22.6	10.4511	0.88888	1.44834e-25	8.1165e-25
FBLIM1	41.8273	1.95754	0	0	PSMC3	37.2002	0.512299	6.78044e-303	5.77427e-301	TP53I3	22.6261	0.732388	2.40017e-113	2.99252e-111	SOX6	44.3618	5.08873	0	0	ANP32E	40.3023	0.664766	0	0	HEBP2	34.0207	0.798402	1.10084e-253	1.27271e-251	TPD52	30.8365	1.03154	8.50593e-209	1.21999e-206	MIR4435-1HG	33.9373	1.63706	1.87672e-252	2.11836e-250	SOX3	22.0611	3.88822	7.47052e-108	6.36195e-106	FGFBP2	10.1755	1.80112	2.55053e-24	1.38143e-23
CEP70	41.751	1.53322	0	0	PUF60	37.1479	0.543326	4.7401e-302	4.00098e-300	LINC00937	22.5201	1.29263	2.63553e-112	3.239e-110	COL11A1	43.9761	5.29813	0	0	MCM7	40.3009	0.698772	0	0	TAF9	33.9925	0.502729	2.87139e-253	3.27992e-251	STAT3	30.8083	0.890186	2.02592e-208	2.88407e-206	GNG4	33.8483	0.779096	3.84712e-251	4.29167e-249	NFASC	21.991	2.58247	3.50836e-107	2.93533e-105	MYL9	10.1722	0.929893	2.63804e-24	1.42842e-23
KCNF1	41.6166	3.07782	0	0	HPDL	37.1221	0.992211	1.23618e-301	1.03883e-299	FKBP1B	22.5199	0.86789	2.64879e-112	3.239e-110	SOX2	43.8848	1.36688	0	0	ARHGDIA	39.9739	0.651143	0	0	TYW3	33.9067	0.832188	5.29946e-252	5.94662e-250	SYNE2	30.7103	1.64494	4.14757e-207	5.86067e-205	PRSS12	33.8427	3.03033	4.6513e-251	5.15861e-249	EIF1B	21.9815	0.531561	4.3315e-107	3.5925e-105	EYA3	10.1367	0.602867	3.79681e-24	2.04195e-23
RALB	41.5557	1.18717	0	0	EWSR1	37.0586	0.509508	1.30429e-300	1.08649e-298	BEX2	22.5196	0.609793	2.669e-112	3.24292e-110	RPS27L	43.7984	0.57163	0	0	RRP9	39.8693	1.01098	0	0	SNHG8	33.8843	0.612206	1.13488e-251	1.25138e-249	SYT1	30.6786	1.97117	1.09936e-206	1.54201e-204	ISOC2	33.794	0.658338	2.415e-250	2.66292e-248	RHOB	21.9548	1.33719	7.80017e-107	6.44138e-105	RHOF	9.85766	1.16344	6.35135e-23	3.30853e-22
SLC25A36	41.469	0.97147	0	0	PSMD3	36.9882	0.576688	1.76976e-299	1.46147e-297	DES	22.4913	1.26377	5.04675e-112	6.09315e-110	OLIG2	43.4607	3.17366	0	0	RABGGTB	39.6952	0.813786	0	0	EIF6	33.7133	0.521307	3.69481e-249	4.0507e-247	CENPF	30.6477	0.720242	2.83491e-206	3.94735e-204	SNHG8	33.6776	0.638294	1.23058e-248	1.33378e-246	PKIG	21.8926	0.874954	3.05403e-106	2.48969e-104	NHSL1	9.83012	0.636704	8.35217e-23	4.3354e-22
CYP1B1	41.4337	1.84028	0	0	PSAT1	36.8671	0.573077	1.55634e-297	1.27419e-295	PAWR	22.3319	0.712125	1.81173e-110	2.12028e-108	SEMA3A	43.4335	2.43496	0	0	PPIL1	39.6646	1.03335	0	0	RPF1	33.619	0.804214	8.85969e-248	9.65757e-246	L1TD1	30.6473	0.629753	2.86937e-206	3.96639e-204	FXYD5	33.6444	0.829402	3.76794e-248	4.06086e-246	TCEAL7	21.5939	2.32954	2.05058e-103	1.62311e-101	RP11-458N5.1	9.68207	2.21364	3.59379e-22	1.83156e-21
UTRN	41.412	1.63562	0	0	ISYNA1	36.8276	0.546544	6.66791e-297	5.36697e-295	FGF19	21.9778	1.81047	4.69184e-107	5.29595e-105	CTD-2314B22.3	43.3235	3.96709	0	0	HOXB4	39.5304	1.76067	0	0	DCUN1D5	33.6061	0.616276	1.36658e-247	1.47282e-245	HMGB2	30.6464	0.63482	2.95179e-206	4.05096e-204	UCHL1	33.592	0.515741	2.19262e-247	2.33667e-245	ACOT7	21.5844	0.527346	2.51932e-103	1.98589e-101	RREB1	9.64783	1.21713	5.02085e-22	2.55203e-21
SLC22A3	41.2227	2.3468	0	0	TMCO1	36.7461	0.503848	1.33995e-295	1.06062e-293	SCGB3A2	21.7065	0.809205	1.78153e-104	1.97584e-102	BCHE	43.143	2.06101	0	0	GNL2	39.5258	0.85409	0	0	ETV4	33.4272	0.729374	5.51988e-245	5.81753e-243	UBE2M	30.556	0.810054	4.71179e-205	6.42015e-203	ARPC5	33.5311	0.62369	1.70028e-246	1.79196e-244	FXYD6	21.4418	1.01057	5.44958e-102	4.20875e-100	RIN2	9.52209	0.817492	1.69734e-21	8.47605e-21
TELO2	40.6836	1.25256	0	0	UTP11L	36.7151	0.56761	4.18906e-295	3.2885e-293	PRTG	21.1244	1.07787	4.74641e-99	5.05825e-97	SEC11C	43.1389	0.853859	0	0	CDCA8	39.4694	1.4966	0	0	RAB5C	33.3693	0.565763	3.82044e-244	4.00432e-242	ASH2L	30.5329	1.17308	9.55039e-205	1.29208e-202	DFFA	33.5223	0.7404	2.28068e-246	2.39045e-244	SVIP	21.4118	1.01067	1.03838e-101	7.9551e-100	NUP155	9.44217	0.700425	3.6515e-21	1.80503e-20
PRR24	40.6356	1.536	0	0	RARS	36.6867	0.68688	1.18988e-294	9.3025e-293	PDPN	21.0684	0.795808	1.54914e-98	1.64175e-96	CDKN2C	43.0381	4.63912	0	0	KIF22	39.4487	1.04219	0	0	SRSF1	33.3484	0.617421	7.69311e-244	8.01933e-242	RRBP1	30.4904	0.890722	3.49017e-204	4.68863e-202	ALYREF	33.4933	1.20798	6.04282e-246	6.29906e-244	PEA15	21.3201	0.75398	7.39369e-101	5.64168e-99	NPSR1	9.42492	0.882127	4.3043e-21	2.12113e-20
PDLIM2	39.9144	1.33791	0	0	EXOSC5	36.5378	0.626744	2.78232e-292	2.14014e-290	SLC2A3	20.9933	0.787352	7.54888e-98	7.95593e-96	RAB33A	42.8874	2.77641	0	0	TAGLN2	39.3913	0.677087	0	0	VAPA	33.2956	0.540518	4.46365e-243	4.62764e-241	TPR	30.3418	0.562313	3.22814e-202	4.30629e-200	SDHB	33.3053	0.605814	3.23712e-243	3.31996e-241	BEX2	21.2691	0.767766	2.19388e-100	1.66735e-98	TMEM176A	9.38355	2.45515	6.37863e-21	3.12397e-20
SYT1	39.4889	2.0559	0	0	ZNF22	36.5342	0.934037	3.18092e-292	2.43692e-290	MXRA8	20.9571	0.705937	1.61758e-97	1.68617e-95	KCNQ2	42.2526	1.17442	0	0	HMGA2	39.3432	0.988276	0	0	NDUFA12	33.2632	0.571773	1.31417e-242	1.3478e-240	MIAT	30.2672	1.20295	3.0944e-201	4.09922e-199	TPTEP1	33.1503	3.09471	5.60848e-241	5.66071e-239	PLD3	21.2028	0.615562	8.99136e-100	6.77942e-98	RASSF3	9.30371	0.822045	1.35626e-20	6.57819e-20
CPNE2	39.1628	1.243	0	0	CTPS1	36.5315	0.709604	3.50481e-292	2.67431e-290	GJA1	20.8512	1.01497	1.48669e-96	1.53298e-94	SLC44A1	42.231	1.74075	0	0	CNN3	39.1303	0.509995	0	0	MTX1	33.1845	0.695994	1.80459e-241	1.83109e-239	ATAD2	30.1557	1.53856	9.03639e-200	1.18881e-197	YRDC	33.1239	1.1991	1.34623e-240	1.34453e-238	APLP1	20.8887	1.98327	6.77924e-97	4.91714e-95	SPINT2	9.07369	1.11696	1.15051e-19	5.4473e-19
SPTBN1	38.945	0.783085	0	0	RBM14	36.351	0.88499	2.53476e-289	1.90366e-287	SERPING1	20.7754	0.824751	7.22567e-96	7.41058e-94	ARL4A	41.9839	1.04669	0	0	ATP2B1	39.1182	0.846271	0	0	TRAP1	33.1796	0.583648	2.1193e-241	2.13904e-239	USP18	30.1097	1.51572	3.61632e-199	4.72499e-197	FAM136A	33.0128	0.686228	5.32962e-239	5.26776e-237	HMGA2	20.8785	0.641635	8.39745e-97	6.0449e-95	PGAM2	8.82574	3.18377	1.0874e-18	4.98278e-18
COL13A1	38.4516	2.73859	0	0	DLX1	36.2563	1.75778	7.89321e-288	5.83608e-286	FAM69B	20.4283	0.790025	9.37527e-93	9.12462e-91	TSPAN3	41.6065	0.783295	0	0	DKC1	39.016	0.709476	0	0	PMAIP1	33.1552	1.11788	4.77308e-241	4.79217e-239	LPPR5	29.9374	1.687	6.4261e-197	8.33906e-195	PTP4A2	32.9014	0.68152	2.10093e-237	2.04476e-235	BEX4	20.8094	0.563013	3.55627e-96	2.55035e-94	RP11-469M7.1	8.8241	1.39937	1.10341e-18	5.05491e-18
FAM89A	38.0484	1.31282	0	0	TMEM97	36.1984	0.574337	6.4477e-287	4.73063e-285	LIN28A	20.2345	1.27587	4.86208e-91	4.63745e-89	BMP7	41.506	2.97776	0	0	COPS3	38.9526	0.841999	0	0	FKBP4	33.1295	0.580892	1.11723e-240	1.11583e-238	CEP70	29.7741	1.33281	8.45027e-195	1.08917e-192	MAD2L2	32.8068	0.633141	4.70749e-236	4.53535e-234	SFRP2	20.5002	0.630617	2.14529e-93	1.49356e-91	C2orf68	8.76765	0.639731	1.82428e-18	8.30352e-18
AK4	37.9288	0.877407	0	0	SF3A3	36.1972	0.583127	6.73197e-287	4.92027e-285	GDF3	20.1776	0.869035	1.53957e-90	1.43965e-88	NTRK2	41.0934	3.73262	0	0	ATAD3B	38.8281	0.963467	0	0	EZR	33.1192	1.09293	1.57226e-240	1.5621e-238	UBE2T	29.7192	0.590364	4.34074e-194	5.52026e-192	S100A16	32.7021	0.822319	1.45806e-234	1.37693e-232	TCTEX1D2	20.4899	0.837801	2.6482e-93	1.83698e-91	TBX15	8.7058	1.51954	3.15328e-18	1.42743e-17
GSTT1	37.9203	1.00032	0	0	DDAH2	36.0687	0.719403	7.01287e-285	5.02923e-283	PCSK1	20.1565	2.02163	2.36038e-90	2.19642e-88	FCRLA	40.8131	5.16641	0	0	LBR	38.8119	1.01041	0	0	DNAJB6	32.972	0.618626	2.04782e-238	1.94349e-236	SIM2	29.6744	2.08999	1.64393e-193	2.0768e-191	C17orf89	32.6903	0.579173	2.14851e-234	2.01897e-232	TMSB15B	20.4464	1.08217	6.47156e-93	4.4407e-91	TDRD12	8.47947	3.25303	2.26215e-17	9.97754e-17
TSPO	37.7623	0.569788	0	0	EEF1E1	36.0011	0.578478	8.02743e-284	5.69261e-282	ASRGL1	20.1331	0.548704	3.78401e-90	3.48714e-88	CDH19	40.7157	3.20592	0	0	DCUN1D5	38.8109	0.657404	0	0	RPSAP58	32.9626	0.525429	2.7914e-238	2.63608e-236	KLF13	29.6484	1.4049	3.5586e-193	4.46604e-191	MAP2K2	32.4838	0.899817	1.80393e-231	1.63865e-229	VGF	20.2623	1.05285	2.76915e-91	1.88658e-89	TMEM176B	8.41628	2.42084	3.88623e-17	1.70344e-16
NOS3	37.7039	2.06919	0	0	CIAPIN1	35.9549	0.565785	4.2395e-283	2.99528e-281	APOBEC3G	20.118	1.75902	5.136e-90	4.7103e-88	TAOK3	40.6034	1.44456	0	0	GTSE1	38.7872	1.43268	0	0	AMTN	32.9529	3.72087	3.84218e-238	3.61051e-236	UTRN	29.4912	1.43759	3.73747e-191	4.62961e-189	FAM46B	32.2747	2.12774	1.58666e-228	1.40777e-226	LITAF	20.2113	0.919776	7.79146e-91	5.19685e-89	CYP26A1	8.36548	1.40274	5.98692e-17	2.60865e-16
CD99	37.3192	0.524341	8.02881e-305	1.93625e-303	KLHDC3	35.941	0.505911	6.99556e-283	4.90615e-281	RPRM	20.0908	0.50076	8.87511e-90	8.10055e-88	FXYD6	40.0368	1.42377	0	0	WDR46	38.7521	0.952315	0	0	MRPL21	32.9283	0.550574	8.65821e-238	8.05678e-236	APLP2	29.2672	0.608667	2.71599e-188	3.30001e-186	SLC25A39	32.0021	0.590261	1.01793e-224	8.78645e-223	MEST	20.0065	1.23303	4.83465e-89	3.20228e-87	AXL	8.26507	1.22701	1.3961e-16	6.00631e-16
NAV2	37.0305	1.63793	3.69598e-300	8.64026e-299	HOXA5	35.8876	1.35888	4.76344e-282	3.31633e-280	ALPL	19.8008	1.80373	2.92726e-87	2.56149e-85	CNOT7	39.8998	1.02881	0	0	HOXB5	38.7413	2.34325	0	0	TOMM40	32.859	0.505569	8.46689e-237	7.72796e-235	BARD1	29.2068	1.47691	1.58723e-187	1.91633e-185	HLA-B	31.7445	1.00168	3.78718e-221	3.1686e-219	NUDT11	19.903	1.11622	3.83419e-88	2.53083e-86	NUDT19	8.16812	0.819931	3.13218e-16	1.32924e-15
SPATS2L	36.7067	0.896259	5.7059e-295	1.29424e-293	PSMC1	35.6794	0.510817	8.24295e-279	5.6158e-277	MKNK2	19.4178	0.721408	5.45668e-84	4.58553e-82	CADM4	39.6863	2.8011	0	0	CENPW	38.6056	0.899088	0	0	TIMM17A	32.8451	0.65997	1.3392e-236	1.21074e-234	NAA35	29.2022	1.25035	1.81824e-187	2.18143e-185	RNF187	31.7332	0.862095	5.41567e-221	4.51132e-219	CLU	19.8528	1.24969	1.04196e-87	6.85391e-86	VAMP8	8.08748	1.02812	6.09098e-16	2.55872e-15
PTPRZ1	36.1313	0.973419	7.30847e-286	1.58608e-284	YARS	35.6471	0.662262	2.61484e-278	1.77512e-276	STMN3	19.3662	0.54325	1.48718e-83	1.24427e-81	KIF1A	39.5008	2.83736	0	0	C11orf48	38.5158	0.619051	0	0	SLC38A5	32.7965	1.17898	6.59667e-236	5.93576e-234	CEBPZ	29.0737	0.824433	7.71991e-186	9.03466e-184	CCDC109B	31.5965	0.807281	4.12168e-219	3.38901e-217	TAGLN3	19.7587	1.93537	6.7458e-87	4.40695e-85	RP5-935K16.1	8.06442	0.796691	7.35846e-16	3.07964e-15
NRP2	36.0308	1.04068	2.75893e-284	5.92006e-283	WDR46	35.5069	0.712765	3.84964e-276	2.57669e-274	MTA3	19.2808	0.690547	7.78901e-83	6.46014e-81	TIMP2	39.1671	2.32414	0	0	FAM64A	38.5117	1.11937	0	0	TEAD4	32.7151	0.933348	9.52379e-235	8.48952e-233	EVL	29.0382	1.27706	2.16884e-185	2.52274e-183	UGP2	31.5552	0.966737	1.52209e-218	1.24615e-216	FRMD4A	19.719	0.953106	1.48165e-86	9.54863e-85	KCNJ2	8.05857	1.73898	7.71896e-16	3.22697e-15
HLA-A	36.0174	0.520488	4.47099e-284	9.57223e-283	MRPL1	35.3796	0.861569	3.51214e-274	2.32631e-272	FAM110D	18.8851	1.39704	1.51286e-79	1.20247e-77	NFIC	39.1153	1.52695	0	0	SF3B4	38.4942	0.877223	0	0	ZNF593	32.6288	0.568554	1.60268e-233	1.42199e-231	SHISA3	28.9992	2.01677	6.73469e-185	7.78612e-183	FGF12	31.5413	2.6194	2.35683e-218	1.92132e-216	CDH6	19.6567	1.97795	5.06768e-86	3.24399e-84	FAM76A	8.04514	0.867111	8.61441e-16	3.59738e-15
NEAT1	35.4319	0.611704	5.51427e-275	1.12383e-273	MFAP2	35.3133	1.09672	3.66691e-273	2.40378e-271	ZNF787	18.7447	0.911108	2.139e-78	1.67228e-76	CRYL1	39.0018	3.52056	0	0	UTP11L	38.4108	0.730579	0	0	GSTO1	32.6223	0.545064	1.97953e-233	1.74822e-231	MKI67	28.9837	1.1268	1.05477e-184	1.2121e-182	DUS1L	31.3685	1.28312	5.44028e-216	4.37885e-214	NUDT14	19.4228	0.994234	4.94699e-84	3.08395e-82	CTSK	7.93514	0.8879	2.1026e-15	8.66104e-15
HOXD1	35.0183	1.07873	1.18665e-268	2.36044e-267	RPRM	35.2905	0.920161	8.21575e-273	5.36725e-271	PEA15	18.6379	0.527812	1.58321e-77	1.22272e-75	KANK1	38.9547	4.75349	0	0	TACC3	38.2632	1.41999	0	0	CCDC86	32.5041	0.905343	9.34147e-232	8.17422e-230	TSPO	28.7602	0.568802	6.74378e-182	7.70325e-180	MRPS25	31.2454	0.758587	2.58126e-214	2.06891e-212	NELL1	19.3593	3.51481	1.70198e-83	1.05412e-81	LYSMD1	7.72598	1.35014	1.10998e-14	4.44739e-14
MT1X	34.7542	0.634565	1.19549e-264	2.3438e-263	NOC2L	35.257	0.500736	2.68202e-272	1.74615e-270	UXS1	18.5741	0.60648	5.20406e-77	3.97091e-75	CKLF	38.9418	1.1677	0	0	NOL7	38.243	0.623019	0	0	GRPEL1	32.4942	0.728353	1.2888e-231	1.12261e-229	BOK	28.7567	1.54313	7.47467e-182	8.48731e-180	NDUFC1	31.1277	0.554384	1.01518e-212	8.10273e-211	TSPAN5	19.338	1.05502	2.57204e-83	1.58272e-81	IQGAP3	7.71947	1.59046	1.16811e-14	4.67341e-14
ANGPTL4	34.7501	3.8925	1.3798e-264	2.70237e-263	MEIS2	35.2405	0.732297	4.79043e-272	3.09771e-270	SAP30	18.394	0.682064	1.46726e-75	1.10194e-73	SHISA4	38.9151	3.11193	0	0	SAE1	38.1916	0.788388	0	0	MRPL45	32.4912	0.690457	1.42029e-231	1.23152e-229	RNASET2	28.7247	0.862323	1.87767e-181	2.11944e-179	UPP1	31.1075	1.44979	1.90546e-212	1.51453e-210	ID2	19.2322	1.29438	1.98953e-82	1.21642e-80	B4GALT1	7.71748	0.964564	1.18654e-14	4.74517e-14
MT-ND4L	34.7433	1.0628	1.74765e-264	3.4193e-263	RPA2	35.2044	0.644248	1.71168e-271	1.0994e-269	CITED4	18.3077	1.04615	7.18856e-75	5.33576e-73	ERBB3	38.7367	2.21894	0	0	CCNB2	38.1588	1.08509	0	0	LINC00152	32.4332	1.17862	9.33781e-231	7.95214e-229	GLRX	28.6752	1.25276	7.78394e-181	8.73449e-179	MCTS1	31.1041	0.551628	2.11964e-212	1.67777e-210	NPTX2	19.2212	3.51808	2.46222e-82	1.50061e-80	BST2	7.61777	1.13159	2.581e-14	1.01809e-13
SIM2	34.7159	1.98095	4.52733e-264	8.82159e-263	LRRC59	35.1979	0.55798	2.15499e-271	1.37948e-269	RP11-344E13.3	18.2768	0.855555	1.26711e-74	9.33259e-73	MYC	38.6438	2.11007	0	0	MRPL47	37.9338	0.608095	0	0	SNCG	32.4162	0.760854	1.62287e-230	1.3759e-228	FAM89A	28.6589	1.19539	1.24171e-180	1.3852e-178	HEBP2	31.0709	0.752284	5.9547e-212	4.67456e-210	MEIS3	19.0583	0.90409	5.60443e-81	3.36195e-79	ZBTB32	7.46311	0.631771	8.45014e-14	3.2591e-13
ETNK2	34.7047	1.6403	6.68513e-264	1.29995e-262	MCM3	35.1929	0.683227	2.56427e-271	1.63599e-269	MIR302B	18.26	1.35823	1.72135e-74	1.26294e-72	ZNF667-AS1	38.5751	1.87773	0	0	PUF60	37.8962	0.682647	0	0	EIF3J	32.4122	0.586446	1.84531e-230	1.55757e-228	CDV3	28.5599	0.754548	2.1183e-179	2.34934e-177	TPBG	31.0664	1.88615	6.85876e-212	5.3622e-210	POU3F2	19.0373	2.14188	8.37364e-81	5.00739e-79	SPC24	7.40188	0.623087	1.34275e-13	5.14447e-13
LINC00937	34.1037	1.69612	6.51128e-255	1.20944e-253	RUVBL2	35.1544	0.529277	9.94416e-271	6.32316e-269	KIF26A	18.2507	1.345	2.04353e-74	1.49358e-72	CAPN5	38.5254	2.35205	0	0	TOP2A	37.8743	1.24167	0	0	YARS	32.2898	0.777511	9.7169e-229	8.0943e-227	A4GALT	28.5083	1.36297	9.24818e-179	1.01976e-176	ZNF593	30.8696	0.55915	3.05988e-209	2.33481e-207	HOXB3	18.8056	1.30127	6.79219e-79	4.01139e-77	CSRP1	7.16358	1.30409	7.85948e-13	2.92028e-12
FBN2	34.0082	1.7092	1.68253e-253	3.10707e-252	LYPLA2	35.098	0.580832	7.23259e-270	4.52357e-268	MT1F	18.2214	1.78163	3.49156e-74	2.52292e-72	RHOBTB3	38.3597	0.812021	0	0	UBE2N	37.8179	0.517159	0	0	WDR77	32.1442	0.718713	1.06438e-226	8.67696e-225	METRN	28.3917	0.623258	2.56045e-177	2.77518e-175	NOP16	30.8144	0.605116	1.68278e-208	1.27891e-206	ISG15	18.7027	0.829061	4.70994e-78	2.74761e-76	S100A3	7.16031	0.555258	8.04939e-13	2.98968e-12
CTH	33.8603	1.68776	2.562e-251	4.67682e-250	LIMCH1	34.9976	0.956828	2.44546e-268	1.51953e-266	WFIKKN1	18.0467	1.34942	8.37611e-73	5.91788e-71	CELF2	38.2629	1.94959	0	0	PNO1	37.4898	0.934334	1.34994e-307	1.36975e-305	MRPL42	32.1317	0.524021	1.59006e-226	1.29072e-224	PTPRZ1	28.3644	0.991663	5.55377e-177	5.98552e-175	IMP4	30.766	0.619613	7.47515e-208	5.63621e-206	HMGCS1	18.6029	0.586784	3.04623e-77	1.76626e-75	ABHD12B	7.05386	0.747493	1.74025e-12	6.38772e-12
TPST2	33.7927	0.995591	2.52735e-250	4.58723e-249	NDUFA9	34.9158	0.542643	4.27805e-267	2.64104e-265	NPC2	17.8523	0.544278	2.77587e-71	1.91857e-69	DNAJC15	37.9855	3.16922	0	0	FKBP4	37.437	0.615195	9.78339e-307	9.82252e-305	SZRD1	32.0258	0.763521	4.77552e-225	3.79574e-223	LGALS3BP	28.363	1.10758	5.78176e-177	6.19623e-175	TIMM10	30.6353	0.571631	4.14823e-206	3.06712e-204	HOXB1	18.4166	3.7137	9.67098e-76	5.50697e-74	MIR205HG	6.98026	1.24601	2.94641e-12	1.07038e-11
NME1-NME2	33.7267	1.03165	2.34756e-249	4.24072e-248	PRPF19	34.8879	0.708323	1.13581e-266	6.96681e-265	SDC3	17.6689	0.968775	7.28079e-70	4.94264e-68	LIMA1	37.9127	1.14908	0	0	MRPL15	37.3712	0.668099	1.14654e-305	1.13914e-303	CDC37	32.0043	0.554682	9.49018e-225	7.51181e-223	TOX2	28.1903	1.25307	7.69733e-175	8.06782e-173	SYNGR2	30.5726	1.49144	2.83224e-205	2.07799e-203	EDNRB	18.3516	2.02663	3.20286e-75	1.81299e-73	CTD-2378E21.1	6.95224	3.31466	3.59525e-12	1.30213e-11
SIGIRR	33.6436	0.670717	3.87031e-248	6.9651e-247	PSMD6	34.8523	0.595846	3.92428e-266	2.39935e-264	ID2	17.6038	0.893921	2.30168e-69	1.55148e-67	CD9	37.9125	1.01711	0	0	MYL12A	37.2656	0.531034	5.92521e-304	5.85644e-302	CHORDC1	31.949	1.06792	5.5852e-224	4.40262e-222	SMCHD1	28.1638	1.07268	1.62376e-174	1.69261e-172	MTDH	30.4987	0.522672	2.70884e-204	1.96479e-202	HOXA2	18.3418	1.44767	3.83825e-75	2.16623e-73	CRYBB1	6.91404	1.86934	4.71038e-12	1.69795e-11
LPPR5	33.5918	1.51243	2.20676e-247	3.96013e-246	COMMD3	34.742	0.813515	1.83056e-264	1.10856e-262	CSNK1G2	17.4674	0.602638	2.53707e-68	1.69221e-66	ZKSCAN1	37.6222	1.25337	9.3332623213825e-310	2.82605e-308	TUBB6	37.252	1.04853	9.83264e-304	9.66843e-302	MRPL40	31.9177	0.6853	1.51738e-223	1.18629e-221	RALB	28.1103	1.06395	7.3261e-174	7.59525e-172	FERMT1	30.4356	1.23757	1.85996e-203	1.34396e-201	NGEF	18.2022	1.12593	4.96175e-74	2.77567e-72	SP5	6.89974	1.37213	5.20962e-12	1.87366e-11
PON2	33.4989	0.768708	4.99755e-246	8.88474e-245	WDR18	34.7051	0.549929	6.59015e-264	3.95326e-262	CDH24	17.4539	1.38785	3.21615e-68	2.13767e-66	MAGED2	37.6047	0.815691	0	5.45505e-308	LHX8	37.2236	2.40722	2.83562e-303	2.77396e-301	C1orf52	31.8918	0.745787	3.46844e-223	2.70057e-221	NT5DC2	28.0794	0.810504	1.74754e-173	1.80195e-171	DAZAP1	30.1859	0.700632	3.62781e-200	2.53495e-198	KIF21A	18.1381	1.55435	1.59579e-73	8.82355e-72	R3HDM2	6.69542	0.622527	2.15057e-11	7.54262e-11
SMAGP	33.3577	0.888645	5.63024e-244	9.92629e-243	NQO1	34.6591	0.663328	3.25251e-263	1.94498e-261	SPRY2	17.3751	0.810836	1.27457e-67	8.32659e-66	GPR56	37.4554	4.3304	4.91352e-307	1.47143e-305	MZT1	37.0799	0.78351	5.92731e-301	5.73956e-299	GADD45A	31.8372	1.4324	1.98159e-222	1.53662e-220	RBPMS	28.0712	0.826809	2.20397e-173	2.26037e-171	LMNA	30.1269	0.667948	2.15592e-199	1.4955e-197	BCHE	18.1231	1.17168	2.09593e-73	1.15555e-71	GLIPR1	6.65965	3.0935	2.74487e-11	9.57417e-11
CHD2	33.2821	1.0242	7.01014e-243	1.22797e-241	MPDU1	34.6176	0.712237	1.3721e-262	8.15394e-261	LPCAT1	17.2834	0.718238	6.27632e-67	4.01769e-65	RP11-93B14.5	37.4234	4.10232	1.62955e-306	4.8723e-305	MRPL54	37.0587	0.647124	1.30008e-300	1.24625e-298	PDCD2	31.825	0.581322	2.92052e-222	2.25554e-220	SDC2	28.0569	0.727529	3.29081e-173	3.35698e-171	GNPNAT1	30.1047	1.33662	4.20354e-199	2.89483e-197	LHFP	18.0997	1.34625	3.20371e-73	1.75615e-71	STRA6	6.62234	0.574102	3.53555e-11	1.22939e-10
PLLP	33.1944	0.646937	1.29878e-241	2.26882e-240	BCAS2	34.4317	0.630659	8.46067e-260	4.98135e-258	TDRG1	16.7957	3.26108	2.6237e-63	1.62499e-61	CMTM5	37.3952	4.96868	4.67789e-306	1.3943e-304	HSPA9	36.9425	0.56671	9.60229e-299	9.06799e-297	GNL2	31.8142	0.760833	4.11538e-222	3.16553e-220	RP11-277P12.20	28.0148	2.04697	1.07139e-172	1.08712e-170	PCSK9	29.9684	1.34471	2.53156e-197	1.71858e-195	SPARC	17.9482	0.643325	4.95314e-72	2.69191e-70	PLAU	6.58917	0.952862	4.42286e-11	1.53345e-10
DNAH11	33.1899	3.11645	1.50681e-241	2.62983e-240	MAT2A	34.1882	0.679839	3.62709e-256	2.07779e-254	OLFML3	16.7943	0.565077	2.68849e-63	1.65973e-61	GAP43	37.3858	1.20439	6.63659e-306	1.97503e-304	MAGOH	36.9358	0.59867	1.23027e-298	1.15609e-296	PHLDA2	31.8082	0.727005	4.98502e-222	3.81905e-220	CHN1	27.9944	0.846757	1.89866e-172	1.90626e-170	MKKS	29.9467	0.651122	4.85452e-197	3.27225e-195	SYT11	17.879	1.26873	1.72036e-71	9.27053e-70	DLX6-AS1	6.46934	1.71711	9.84335e-11	3.36569e-10
OLFML3	33.1358	0.895629	9.06698e-241	1.581e-239	PPIL1	34.031	0.735579	7.74584e-254	4.37159e-252	UBE2Q1	16.7319	0.584803	7.67953e-63	4.65062e-61	BRI3	37.1184	0.896204	1.41864e-301	4.14118e-300	UBE2V2	36.8512	0.603585	2.79872e-297	2.60431e-295	ARF4	31.7944	0.60738	7.73877e-222	5.90499e-220	HIST1H1E	27.6171	2.33601	6.938e-168	6.89319e-166	NPSR1	29.8973	2.78378	2.13538e-196	1.42928e-194	CRNDE	17.823	1.21124	4.68691e-71	2.51145e-69	CD52	6.42008	0.693776	1.36206e-10	4.62903e-10
GULP1	33.0804	1.06663	5.68182e-240	9.89829e-239	DPH2	34.0266	0.746279	9.00408e-254	5.06672e-252	STRA6	16.7047	1.21804	1.21142e-62	7.28992e-61	CD59	36.9066	1.50708	3.62802e-298	1.04386e-296	KNSTRN	36.8497	1.34417	2.95729e-297	2.7385e-295	DLK1	31.7467	2.05553	3.52761e-221	2.68099e-219	GULP1	27.5344	1.16066	6.79707e-167	6.71819e-165	C1orf122	29.8655	0.693803	5.52821e-196	3.68728e-194	DDAH2	17.7755	0.506853	1.0942e-70	5.79807e-69	PDE1A	6.40504	1.19408	1.50329e-10	5.09991e-10
C20orf166-AS1	33.0445	4.32304	1.86739e-239	3.25021e-238	PRMT5	33.9876	0.741039	3.39694e-253	1.9003e-251	CDH2	16.6329	0.557584	4.02949e-62	2.3946e-60	FHL1	36.4301	1.44417	1.42206e-290	3.94865e-289	TMPO	36.8112	0.920072	1.22354e-296	1.12213e-294	LGALS1	31.7407	0.521883	4.26391e-221	3.22771e-219	RNF8	27.4972	0.998966	1.89428e-166	1.85646e-164	RBMS1	29.8563	0.930455	7.26916e-196	4.83159e-194	RFX4	17.4914	2.42153	1.66596e-68	8.70681e-67	TRIM59	6.38977	1.18279	1.66137e-10	5.62919e-10
APLP2	32.6037	0.516864	3.63313e-233	6.16598e-232	GALE	33.9812	0.745136	4.22863e-253	2.35864e-251	ATOH8	16.6123	1.22361	5.68036e-62	3.36517e-60	SEMA5A	36.4049	3.21622	3.5615e-290	9.86054e-289	BRMS1	36.6516	0.964999	4.31974e-294	3.90537e-292	GZMM	31.7175	2.56912	8.90468e-221	6.68762e-219	ASPM	27.4972	1.27141	1.89773e-166	1.85646e-164	REEP5	29.7504	0.866157	1.71229e-194	1.12633e-192	RND2	17.477	1.23627	2.14548e-68	1.11823e-66	STC1	6.37273	0.694243	1.8569e-10	6.27832e-10
SLCO4A1	32.4871	1.07173	1.62337e-231	2.74533e-230	MESDC1	33.9678	0.950348	6.66616e-253	3.69662e-251	CLPTM1L	16.3538	0.642233	4.08773e-60	2.34167e-58	TMEM121	36.1302	2.12206	7.61132e-286	2.06829e-284	ZNF593	36.5418	0.584757	2.40252e-292	2.16182e-290	STIP1	31.7063	0.611456	1.27415e-220	9.53164e-219	SORBS2	27.4407	1.92367	8.96161e-166	8.67775e-164	PLSCR1	29.7407	1.59982	2.28825e-194	1.50002e-192	ID1	17.3111	0.894129	3.87898e-67	1.98912e-65	SERPINB9	6.30873	0.953879	2.81337e-10	9.42203e-10
PRPSAP1	32.4587	0.635458	4.07761e-231	6.87142e-230	LAMA4	33.925	0.642493	2.85021e-252	1.5714e-250	SOX13	16.2561	0.694211	2.02255e-59	1.13477e-57	TSPAN7	36.1008	3.41029	2.20605e-285	5.96072e-284	PSMD7	36.4377	0.584955	1.0782e-290	9.56641e-289	TNFRSF12A	31.6535	1.52696	6.78064e-220	5.03297e-218	NRP2	27.4296	0.989347	1.21754e-165	1.17302e-163	FER	29.6201	2.63868	8.23512e-193	5.32519e-191	LYPD1	17.3048	1.86909	4.32486e-67	2.21182e-65	APOL2	6.20585	0.82639	5.44014e-10	1.7945e-09
EGLN1	32.4387	0.905589	7.81918e-231	1.31417e-229	HOXB6	33.8847	2.80349	1.1208e-251	6.10869e-250	MT1E	16.2114	0.782216	4.18954e-59	2.32324e-57	PDLIM3	35.8437	3.4725	2.30857e-281	6.03265e-280	GAR1	36.2446	0.910991	1.20902e-287	1.05795e-285	RAB7A	31.603	0.572175	3.3602e-219	2.48446e-217	MSH2	27.3085	0.919284	3.36048e-164	3.20523e-162	MRPS23	29.5953	0.625286	1.71918e-192	1.10421e-190	MTL5	17.2329	1.52828	1.50424e-66	7.59125e-65	ADIRF	6.19896	0.897487	5.68379e-10	1.87358e-09
CD200	32.4383	1.3766	7.92132e-231	1.33017e-229	MED8	33.8332	0.763505	6.42011e-251	3.48917e-249	FRAT2	16.1109	1.1171	2.13958e-58	1.16947e-56	MMP16	35.5125	2.69801	3.15246e-276	8.06117e-275	SNHG7	36.2145	0.61415	3.60234e-287	3.13782e-285	LMNA	31.577	0.639978	7.63644e-219	5.62443e-217	LSAMP	27.2023	1.06449	6.09883e-163	5.78812e-161	FDX1	29.5292	0.778906	1.21352e-191	7.66527e-190	SPRY1	17.2297	0.851844	1.59068e-66	8.0063e-65	HOXB9	6.12257	2.33378	9.20785e-10	3.00666e-09
SPHK1	32.3041	0.629706	6.11717e-229	1.01207e-227	CLSPN	33.7766	0.863572	4.35248e-250	2.35207e-248	ITGA6	16.07	0.595988	4.14033e-58	2.2566e-56	DTD1	35.3252	0.662351	2.41019e-273	6.06554e-272	DTYMK	36.0746	0.563772	5.67822e-285	4.90125e-283	MRTO4	31.5705	0.588131	9.38332e-219	6.88447e-217	SUPT16H	26.9127	0.564216	1.55878e-159	1.45761e-157	MGLL	29.4419	1.75512	1.59863e-190	9.93339e-189	SLC18A3	17.2107	2.88602	2.20894e-66	1.10889e-64	HNF4A	6.08093	3.87505	1.19485e-09	3.87504e-09
PNRC1	32.2963	0.732679	7.88855e-229	1.30287e-227	DKC1	33.7652	0.510284	6.40495e-250	3.45144e-248	IGSF8	15.914	0.704498	5.06836e-57	2.71584e-55	KIF21A	35.3092	2.29634	4.24037e-273	1.06574e-271	ADSL	35.9766	0.593851	1.94224e-283	1.66144e-281	EFHD2	31.5576	1.60461	1.40844e-218	1.0294e-216	MAD2L2	26.8522	0.51437	7.94428e-159	7.35656e-157	DEF8	29.4166	0.733828	3.36575e-190	2.08458e-188	SP9	17.0808	4.27705	2.06434e-65	1.02284e-63	TRIM5	6.07922	0.90523	1.20769e-09	3.91469e-09
BOK	32.2946	1.38737	8.32925e-229	1.37447e-227	DRG1	33.6747	0.626491	1.35694e-248	7.23043e-247	LRRC8A	15.8613	0.604474	1.17414e-56	6.25638e-55	AGT	35.1976	3.27574	2.17946e-271	5.42759e-270	MRPL1	35.9719	1.05941	2.30109e-283	1.95963e-281	RBM25	31.5514	0.60082	1.71718e-218	1.25027e-216	NRN1	26.8071	0.830505	2.67175e-158	2.46214e-156	SURF2	29.306	0.710504	8.69993e-189	5.33633e-187	CSRP2	16.8637	0.52132	8.32567e-64	4.08279e-62	LINC00545	6.06686	1.61228	1.30434e-09	4.22008e-09
TMEM132B	31.9965	2.03751	1.21895e-224	1.98064e-223	RPF1	33.4985	0.614634	5.06121e-246	2.65971e-244	NR6A1	15.8443	0.627419	1.53855e-56	8.15261e-55	LINC01003	34.8647	2.18839	2.55023e-266	6.22895e-265	CDK1	35.9391	1.25615	7.47867e-283	6.34058e-281	S100A10	31.5432	0.580677	2.22245e-218	1.612e-216	VCAN	26.7422	0.755916	1.52049e-157	1.3878e-155	ATOX1	29.3033	0.555885	9.41366e-189	5.75561e-187	LAMP5	16.6657	1.29615	2.32868e-62	1.11333e-60	SDC4	6.0623	0.98386	1.34187e-09	4.34002e-09
LEMD1	31.9692	1.68421	2.92522e-224	4.74099e-223	GTPBP4	33.4497	0.527566	2.6003e-245	1.35899e-243	SEMA6A	15.7991	0.683137	3.1578e-56	1.66865e-54	FAM107B	34.4839	2.16403	1.3975e-260	3.32819e-259	YTHDF2	35.9241	0.58631	1.28434e-282	1.08407e-280	TIMM22	31.5415	0.810328	2.3479e-218	1.69653e-216	LPL	26.724	2.3683	2.47785e-157	2.25083e-155	PLP2	29.3027	1.18539	9.57138e-189	5.83334e-187	SPSB4	16.6243	1.96638	4.64432e-62	2.21488e-60	CXCL14	5.97582	1.56241	2.28935e-09	7.33976e-09
FZD7	31.9493	1.69545	5.51882e-224	8.93693e-223	DNAJC9	33.363	0.722926	4.71759e-244	2.41916e-242	ZMIZ1	15.6047	0.767795	6.76783e-55	3.49873e-53	HEY2	34.3982	1.67542	2.67818e-259	6.33858e-258	CENPE	35.8941	1.76607	3.76979e-282	3.15405e-280	HAX1	31.4867	0.515015	1.32046e-217	9.5053e-216	SERTAD4	26.7065	0.854662	3.95607e-157	3.57659e-155	FAM64A	29.2995	0.997945	1.05153e-188	6.38824e-187	LINC01158	16.5288	1.43408	2.27771e-61	1.07815e-59	HES7	5.87575	0.613411	4.20924e-09	1.33448e-08
ANKRD37	31.8523	1.38284	1.22294e-222	1.9637e-221	SLBP	33.3068	0.761658	3.08089e-243	1.57563e-241	RP13-238F13.5	15.5347	2.93881	2.01999e-54	1.03307e-52	CTDSP2	34.3545	1.25968	1.2065e-258	2.84842e-257	LRRC59	35.8697	0.689216	9.06579e-282	7.55192e-280	BZW1	31.4767	0.508676	1.80788e-217	1.2965e-215	CCDC18	26.6961	1.4446	5.22768e-157	4.70392e-155	ITM2B	29.2714	0.583737	2.39547e-188	1.45067e-186	BASP1	16.4585	1.32663	7.28798e-61	3.43273e-59	RUNX2	5.83854	0.802346	5.26601e-09	1.66288e-08
TXNIP	31.7983	0.968911	6.84138e-222	1.09393e-220	GRWD1	33.2945	0.742545	4.64061e-243	2.36696e-241	CA4	15.5081	2.5738	3.05936e-54	1.56044e-52	GPRC5B	34.1572	2.27732	1.04498e-255	2.43394e-254	DEPDC1	35.812	1.56191	7.18022e-281	5.92944e-279	HSPH1	31.4715	0.940682	2.1314e-217	1.52279e-215	TOP2A	26.6344	0.995994	2.71188e-156	2.42872e-154	EZR	29.2482	1.08663	4.72884e-188	2.85467e-186	CHST11	16.265	1.21276	1.74816e-59	8.07455e-58	HOXB13	5.80394	4.33459	6.47729e-09	2.03493e-08
LGALS3BP	31.7609	0.970627	2.24251e-221	3.56484e-220	PPT1	33.2871	0.525801	5.92999e-243	3.00852e-241	TRIM71	15.4828	1.1158	4.53248e-54	2.30564e-52	NDRG2	34.0026	4.13175	2.03818e-253	4.67312e-252	EBNA1BP2	35.8	0.583886	1.1036e-280	9.07425e-279	ANXA3	31.4332	3.10476	7.12153e-217	5.03149e-215	MDFI	26.539	0.760118	3.44004e-155	3.0522e-153	RGS2	29.1857	1.33136	2.94528e-187	1.7668e-185	LRRTM3	16.2527	2.88986	2.13913e-59	9.85651e-58	TWIST1	5.78424	0.913655	7.28412e-09	2.28389e-08
USP44	31.6702	1.31928	3.99328e-220	6.31641e-219	COMMD9	33.2755	0.733826	8.73173e-243	4.40652e-241	CPNE2	15.4366	0.545335	9.28694e-54	4.67435e-52	PODXL	33.9048	1.90557	5.65964e-252	1.29452e-250	HOXB2	35.7126	1.7155	2.51951e-279	2.05394e-277	COPS3	31.4237	0.729484	9.60624e-217	6.76194e-215	TTF2	26.4314	1.30019	5.96443e-154	5.1717e-152	FHL2	29.1793	1.57238	3.55547e-187	2.12615e-185	FGF13	16.2264	2.68294	3.27995e-59	1.50767e-57	COL1A1	5.77552	2.39335	7.67166e-09	2.40067e-08
LAMP5	31.5656	1.88159	1.09639e-218	1.71714e-217	PCNA	33.1901	0.690929	1.49346e-241	7.51698e-240	LHFP	15.4304	0.954252	1.02168e-53	5.12882e-52	CDH13	33.8854	4.82757	1.09264e-251	2.4962e-250	HNRNPD	35.6672	0.50241	1.27526e-278	1.03518e-276	MRPL4	31.4202	0.616825	1.07335e-216	7.52765e-215	DPP4	26.3269	2.17809	9.44243e-153	8.1504e-151	CLPTM1L	29.1685	1.37828	4.86946e-187	2.90281e-185	FST	16.1457	0.828066	1.21691e-58	5.54029e-57	TUBA4A	5.59299	0.654101	2.23196e-08	6.80686e-08
FKBP1B	31.2942	1.07862	5.60208e-215	8.65305e-214	PCBP4	33.1768	0.748303	2.32767e-241	1.16237e-239	VASH2	15.2385	0.943031	1.96362e-52	9.65412e-51	LTBP4	33.8728	2.26956	1.67708e-251	3.81767e-250	RUVBL1	35.6044	0.599486	1.19693e-277	9.67489e-276	KPNA2	31.4197	0.674573	1.08847e-216	7.60571e-215	RIF1	26.2854	0.977062	2.81707e-152	2.4098e-150	CD55	29.102	1.21936	3.3908e-186	2.00879e-184	KLHL5	16.0675	2.10955	4.30964e-58	1.9574e-56	LINC00678	5.55952	0.51336	2.70521e-08	8.22384e-08
DPP4	31.2732	2.14385	1.07941e-214	1.65921e-213	ATAD3B	33.1271	0.684422	1.21216e-240	6.03737e-239	MUTYH	15.231	0.665804	2.20135e-52	1.07674e-50	NINJ1	33.8625	1.52478	2.37303e-251	5.39547e-250	PPAN	35.6034	0.917712	1.23974e-277	9.97859e-276	PABPC4	31.378	0.633185	4.04338e-216	2.81502e-214	SFRP1	26.201	0.934486	2.59025e-151	2.18635e-149	GSN	29.0663	0.83851	9.585e-186	5.64331e-184	SSBP2	15.8559	0.925199	1.27894e-56	5.66055e-55	TCEA3	5.49256	0.692812	3.9614e-08	1.19626e-07
RHOQ	31.2725	1.5433	1.1055e-214	1.69794e-213	CPSF6	33.06	0.661167	1.11871e-239	5.52863e-238	HS6ST1	15.1948	0.963977	3.82673e-52	1.86221e-50	CDK6	33.8188	1.20681	1.04384e-250	2.36208e-249	MEF2C	35.5717	1.39942	3.83483e-277	3.0608e-275	MESDC1	31.3552	1.13312	8.25999e-216	5.68836e-214	TJP1	26.1344	0.960188	1.48274e-150	1.24602e-148	FRAT2	29.0174	2.37127	3.96684e-185	2.32835e-183	IGF2BP1	15.8333	0.691521	1.83206e-56	8.08991e-55	TRH	5.46714	0.608493	4.57363e-08	1.37678e-07
BCAM	31.2555	1.9688	1.87921e-214	2.87702e-213	TCF4	33.0331	0.523292	2.72132e-239	1.33794e-237	RGS20	15.0593	1.10573	2.9995e-51	1.44127e-49	PMP2	33.8031	5.89123	1.77788e-250	4.01358e-249	XBP1	35.4871	0.79896	7.77468e-276	6.10328e-274	CIAPIN1	31.3235	0.649754	2.23653e-215	1.53468e-213	EIF2AK2	26.1188	1.16593	2.23063e-150	1.86629e-148	STRA13	28.9519	0.538002	2.65676e-184	1.54044e-182	POPDC3	15.8302	1.74858	1.9276e-56	8.47256e-55	ZC3H4	5.33967	0.549052	9.3117e-08	2.76037e-07
SORBS2	31.2052	1.84096	9.06671e-214	1.38255e-212	MCM2	32.9264	0.954397	9.19678e-238	4.47545e-236	ATP1A2	14.9397	1.42469	1.81668e-50	8.59926e-49	IGSF9B	33.2552	2.82004	1.71691e-242	3.73027e-241	YARS	35.4059	0.801889	1.38725e-274	1.07574e-272	TFB2M	31.2937	1.17067	5.68494e-215	3.85929e-213	HELLS	25.8942	0.882068	7.73052e-148	6.41162e-146	PSMG3	28.9238	0.590455	5.98869e-184	3.44097e-182	ADA	15.8109	1.0098	2.61595e-56	1.14454e-54	CDX4	5.31064	3.47068	1.09241e-07	3.22632e-07
TRIB2	30.9599	0.653049	1.87199e-210	2.80739e-209	MRPL48	32.9069	0.635534	1.75264e-237	8.48565e-236	DCLK1	14.9374	1.42077	1.88097e-50	8.88153e-49	TM4SF1	33.1932	2.2039	1.35161e-241	2.91337e-240	NOP56	35.3374	0.553013	1.56378e-273	1.20285e-271	DPP7	31.2643	1.0744	1.42638e-214	9.61469e-213	URI1	25.8023	0.913002	8.35974e-147	6.81498e-145	HPGD	28.7885	2.78459	2.99179e-182	1.69351e-180	DNALI1	15.7871	0.952725	3.81932e-56	1.66341e-54	SKIDA1	5.22526	1.26937	1.73915e-07	5.072e-07
A4GALT	30.4476	1.14551	1.28843e-203	1.85916e-202	COPS5	32.852	0.615755	1.06783e-236	5.14392e-235	IFI27L2	14.8828	0.576761	4.26488e-50	1.99404e-48	RAB3IP	33.0842	2.22748	5.01229e-240	1.07311e-238	PTBP1	35.2692	0.617266	1.74031e-272	1.33326e-270	MRPL3	31.2582	0.539764	1.72503e-214	1.15868e-212	C2orf69	25.771	1.23122	1.87614e-146	1.51649e-144	TAGLN2	28.7584	0.564614	7.11601e-182	4.01612e-180	PTPRN2	15.6734	2.5013	2.30022e-55	9.92738e-54	LRRC16A	5.14109	1.84097	2.73147e-07	7.88401e-07
GNG4	30.284	0.529225	1.8638e-201	2.65723e-200	EXOSC9	32.6946	0.802115	1.86181e-234	8.83478e-233	HOXD-AS2	14.8391	0.772761	8.18596e-50	3.781e-48	MCAM	33.0526	2.20399	1.42766e-239	3.03952e-238	MTX1	35.262	0.698882	2.24847e-272	1.71567e-270	PKIB	31.2219	0.740088	5.37211e-214	3.59573e-212	FEZ1	25.7066	0.909759	9.85254e-146	7.89694e-144	TOP1	28.7533	0.5699	8.23869e-182	4.62239e-180	MUC12	15.5931	1.8527	8.1082e-55	3.44481e-53	KANK4	5.05729	1.11559	4.25267e-07	1.21607e-06
ZIC2	30.2445	1.71784	6.16108e-201	8.76426e-200	MGST1	32.6475	0.522731	8.69563e-234	4.11608e-232	RHBDL3	14.7578	1.23804	2.74189e-49	1.24831e-47	QKI	33.0444	1.09107	1.87075e-239	3.97842e-238	GRWD1	35.2091	0.964884	1.45102e-271	1.0984e-269	WARS	31.2094	0.881819	7.95122e-214	5.28493e-212	FBN2	25.7006	1.57725	1.1502e-145	9.18044e-144	STMN2	28.7465	1.05811	1.00076e-181	5.58204e-180	ENO2	15.5718	0.75351	1.13257e-54	4.76929e-53	KRT19	4.98782	2.37795	6.10654e-07	1.73037e-06
PPP1R14A	30.228	0.551365	1.01622e-200	1.44344e-199	DIMT1	32.5452	0.754149	2.44945e-232	1.14524e-230	FBRSL1	14.7519	0.811207	2.99223e-49	1.35582e-47	PLAT	33.0118	2.16062	5.50839e-239	1.16494e-237	DLX2	35.2075	1.58885	1.53362e-271	1.15634e-269	RUVBL1	31.1899	0.56296	1.46107e-213	9.67755e-212	CITED4	25.5954	1.62954	1.71576e-144	1.36374e-142	PDCD2	28.7429	0.547608	1.11272e-181	6.18842e-180	FILIP1	15.5226	3.25891	2.4397e-54	1.02285e-52	HCK	4.98034	0.671013	6.34739e-07	1.79701e-06
TOX2	30.1138	1.03987	3.20086e-199	4.51959e-198	VAT1	32.5395	0.691134	2.94379e-232	1.373e-230	TCN2	14.7279	0.647501	4.26497e-49	1.92793e-47	C1QL1	33.0052	4.76179	6.84625e-239	1.44468e-237	SF3A3	35.2057	0.696283	1.63574e-271	1.22848e-269	TRAPPC3	31.1739	0.64792	2.40389e-213	1.58674e-211	HLA-A	25.5635	0.501696	3.8894e-144	3.0786e-142	OAZ2	28.6806	0.580466	6.65664e-181	3.68064e-179	SCD5	15.4355	1.56944	9.45378e-54	3.92898e-52	TNFRSF18	4.95769	1.15232	7.1337e-07	2.01663e-06
AKAP12	29.9863	0.518128	1.48207e-197	2.08035e-196	ELP5	32.4377	0.549869	8.06797e-231	3.70855e-229	SMCO4	14.6647	0.631319	1.08518e-48	4.85936e-47	NEK6	32.9417	1.20039	5.5677e-238	1.17229e-236	HSPA5	35.2039	0.713116	1.74307e-271	1.30396e-269	PLK2	31.1365	2.5491	7.73708e-213	5.07191e-211	RNF187	25.4465	0.629351	7.7221e-143	6.062e-141	FAM195A	28.6658	0.764827	1.01803e-180	5.61271e-179	IFI27L2	15.4033	0.758557	1.55644e-53	6.41265e-52	RP11-357H14.17	4.94296	4.22723	7.69472e-07	2.17105e-06
LINC00617	29.9233	2.06612	9.78559e-197	1.36855e-195	SEC13	32.4249	0.577812	1.22377e-230	5.6117e-229	B3GALT6	14.4421	0.568205	2.81319e-47	1.22242e-45	ZNF883	32.9304	2.83424	8.08163e-238	1.69973e-236	TRA2B	35.1462	0.590456	1.3308e-270	9.91655e-269	MRPL9	31.1196	0.518297	1.30918e-212	8.52349e-211	TOMM5	25.4442	0.696766	8.18877e-143	6.40201e-141	DDX18	28.6263	0.527611	3.16408e-180	1.72451e-178	CETN2	15.2335	0.533712	2.11774e-52	8.55891e-51	PDLIM1	4.87104	1.09482	1.11013e-06	3.10375e-06
PGBD5	29.7473	1.81842	1.88011e-194	2.59515e-193	GLRX2	32.154	0.741046	7.7636e-227	3.46835e-225	ACVR2B	14.2806	0.980327	2.88972e-46	1.22227e-44	SLC26A2	32.8691	2.50538	6.06751e-237	1.26634e-235	DIMT1	35.1419	0.980527	1.54445e-270	1.14193e-268	HSPA9	31.0623	0.516751	7.77556e-212	4.99416e-210	HIST1H1D	25.3991	2.42054	2.58083e-142	2.00129e-140	NMB	28.6193	1.22784	3.86696e-180	2.09563e-178	ZFHX3	15.2043	0.915984	3.31244e-52	1.3359e-50	FCN3	4.86662	1.63974	1.13522e-06	3.17295e-06
SMCHD1	29.4451	0.916243	1.45397e-190	1.97268e-189	SUGT1	32.1149	0.522187	2.73471e-226	1.21602e-224	USP18	14.2485	0.648454	4.57997e-46	1.93291e-44	CREB5	32.8227	1.52542	2.79314e-236	5.81046e-235	AMD1	35.1064	0.744383	5.38207e-270	3.96403e-268	TMCO1	31.0403	0.555183	1.54199e-211	9.83777e-210	MT1X	25.3738	0.55537	4.90571e-142	3.78872e-140	COX14	28.5823	0.638375	1.11371e-179	5.98456e-178	IFITM3	15.1503	0.671156	7.53932e-52	3.02143e-50	RP11-426L16.8	4.79937	3.06095	1.59164e-06	4.41502e-06
LINC01116	29.2156	0.692443	1.2291e-187	1.65348e-186	BRMS1	32.0057	0.70926	9.09619e-225	4.01664e-223	RP11-624M8.1	14.221	1.87357	6.78722e-46	2.84556e-44	PCDH9	32.822	1.81013	2.85563e-236	5.934e-235	DNAJB11	35.0807	0.842354	1.32919e-269	9.75216e-268	ODC1	31.0087	0.543579	4.10874e-211	2.59531e-209	PAWR	25.347	0.985341	9.69553e-142	7.45774e-140	EBNA1BP2	28.5258	0.538176	5.61448e-179	3.00848e-177	ZBTB16	15.0374	2.94301	4.17718e-51	1.64636e-49	EPPK1	4.75388	2.4414	1.99554e-06	5.50497e-06
MIR210HG	29.1078	1.93199	2.85954e-186	3.81993e-185	AIMP2	32.003	0.59183	9.89853e-225	4.36084e-223	ROGDI	14.212	0.646413	7.71965e-46	3.22939e-44	RP11-189B4.6	32.7786	4.9852	1.18683e-235	2.45022e-234	PSAT1	35.0714	0.680105	1.84047e-269	1.34516e-267	AKT1S1	30.9925	0.759088	6.79407e-211	4.27735e-209	OLFML3	25.2775	0.855442	5.64311e-141	4.30592e-139	F3	28.502	1.63288	1.1057e-178	5.89171e-177	PRKCDBP	15.034	1.0655	4.39618e-51	1.72554e-49	CLDN4	4.73114	1.83767	2.23266e-06	6.13604e-06
PSMB8	29.0352	0.789141	2.36357e-185	3.14418e-184	EIF2S1	31.9896	0.548165	1.52102e-224	6.68548e-223	FN1	14.1455	1.48365	1.99087e-45	8.23814e-44	MEG3	32.5955	3.41456	4.75356e-233	9.69828e-232	HMGB3	35.0678	0.621969	2.08621e-269	1.51895e-267	KRT10	30.9798	0.556523	1.00764e-210	6.32297e-209	SLK	25.2332	1.40659	1.73272e-140	1.31687e-138	U2SURP	28.4161	0.508958	1.2809e-177	6.73123e-176	NR2F1	14.9704	1.00671	1.1459e-50	4.45197e-49	RGS13	4.6854	1.69592	2.7942e-06	7.63531e-06
BTNL9	28.817	1.67722	1.31249e-182	1.71839e-181	ICMT	31.9086	0.731509	2.02739e-223	8.80968e-222	SDCCAG3	14.0929	0.56236	4.1992e-45	1.73011e-43	DCX	32.5512	3.9895	2.01147e-232	4.0907e-231	CENPV	35.0302	0.551563	7.81073e-269	5.62255e-267	GLRX2	30.9219	0.952566	6.06478e-210	3.78078e-208	LINC00116	25.198	0.889671	4.21582e-140	3.19131e-138	EMP3	28.3479	0.58356	8.89514e-177	4.64887e-175	NR6A1	14.9186	0.729302	2.49408e-50	9.67014e-49	SLC2A4	4.6342	1.73612	3.5832e-06	9.72998e-06
SPRY4	28.6661	1.07435	1.01072e-180	1.30715e-179	MRPL45	31.8931	0.531004	3.32994e-223	1.44368e-221	FAM101A	14.0471	1.39782	8.02383e-45	3.27057e-43	MMP2	31.9426	2.0185	6.84261e-224	1.34014e-222	RPF1	35.0184	0.782649	1.18192e-268	8.47603e-267	NT5C3B	30.8986	0.607661	1.24728e-209	7.75022e-208	PKN2	25.0718	0.990031	1.00944e-138	7.58116e-137	MRPS16	28.3473	0.551558	9.03206e-177	4.70753e-175	TM7SF2	14.8946	0.637915	3.57395e-50	1.3801e-48	HOXB-AS3	4.58666	0.589101	4.50386e-06	1.21659e-05
BBX	28.6317	0.626043	2.70959e-180	3.50191e-179	GNAI3	31.8282	0.543007	2.64009e-222	1.13685e-220	DGKZ	14.0383	0.523456	9.08569e-45	3.69549e-43	TNC	31.9325	3.15062	9.45937e-224	1.85074e-222	CD164	34.9987	0.848924	2.35624e-268	1.68344e-266	C9orf116	30.8981	1.45315	1.26779e-209	7.85209e-208	C9orf135	24.9132	2.03465	5.35638e-137	3.99134e-135	DNAJC2	28.2855	0.714038	5.20447e-176	2.69053e-174	PRR24	14.8055	0.822586	1.35024e-49	5.12072e-48	XYLT2	4.57787	1.1625	4.69725e-06	1.26668e-05
MLF1	28.6008	0.709736	6.56545e-180	8.46806e-179	ALG3	31.7008	0.601934	1.51306e-220	6.47155e-219	ANXA4	13.9727	0.604731	2.28669e-44	9.22218e-43	TRIM9	31.7115	1.8506	1.07935e-220	2.07557e-219	MRPL9	34.9878	0.536944	3.44704e-268	2.45357e-266	NOP16	30.8703	0.599767	2.99208e-209	1.83527e-207	HAGHL	24.9098	0.786644	5.82712e-137	4.32522e-135	MRPL41	28.2772	0.515098	6.58334e-176	3.39416e-174	IFITM2	14.8015	0.651554	1.43179e-49	5.40848e-48	PER2	4.53659	0.751599	5.7172e-06	1.53284e-05
ASH2L	28.5676	0.886921	1.69867e-179	2.18649e-178	ARID5B	31.6915	1.09401	2.03161e-220	8.63141e-219	IRX3	13.971	1.44601	2.34297e-44	9.42923e-43	MT3	31.596	3.90383	4.19206e-219	8.02889e-218	MRPL27	34.9808	0.599833	4.41091e-268	3.12798e-266	NOL7	30.8423	0.54747	7.10231e-209	4.34243e-207	FZD7	24.6529	1.62639	3.42681e-134	2.51422e-132	MFF	28.2573	0.54238	1.15933e-175	5.94501e-174	ORAI2	14.7888	0.680761	1.7308e-49	6.52505e-48	AGMO	4.51835	1.54087	6.23236e-06	1.66814e-05
ANKZF1	28.5669	1.14725	1.73082e-179	2.22638e-178	HMOX2	31.6886	0.787061	2.22809e-220	9.44512e-219	RHOB	13.9019	0.745996	6.16971e-44	2.44685e-42	SLAIN1	31.3686	3.08365	5.4233e-216	1.02228e-214	TYMS	34.9348	0.684225	2.19965e-267	1.55409e-265	NOLC1	30.7788	0.714438	5.03092e-208	3.06613e-206	SMC3	24.54	0.540594	5.53382e-133	4.02913e-131	PLLP	28.203	0.804415	5.37156e-175	2.74713e-173	WASF3	14.7443	2.2677	3.34924e-49	1.25521e-47	LINC00458	4.50083	3.37273	6.76879e-06	1.80868e-05
PLOD2	28.4126	1.24756	1.41111e-177	1.80056e-176	H1F0	31.6851	1.61028	2.49379e-220	1.05247e-218	MEOX2	13.6436	0.528394	2.2035e-42	8.42366e-41	MAPT	31.3014	3.27568	4.4692e-215	8.38294e-214	PCOLCE	34.8111	0.816973	1.65058e-265	1.15759e-263	GSPT1	30.7637	0.60663	8.01258e-208	4.86777e-206	CCDC80	24.5305	0.822241	6.98398e-133	5.06564e-131	KRT8	28.1893	0.565594	7.91036e-175	4.03471e-173	RGS20	14.6699	1.34975	1.00426e-48	3.69831e-47	MSX1	4.46987	0.616875	7.82663e-06	2.08317e-05
TCN2	28.2567	1.11531	1.178e-175	1.49412e-174	EIF2B3	31.6223	0.757944	1.82028e-219	7.61485e-218	ZMYND19	13.6394	0.769001	2.33619e-42	8.91303e-41	RPL22L1	31.2336	0.555993	3.7338e-214	6.98979e-213	SSNA1	34.6976	0.60843	8.55393e-264	5.95529e-262	AHSA1	30.6594	0.659717	1.98258e-206	1.1893e-204	OSBPL8	24.433	0.753619	7.63146e-132	5.4935e-130	IFI27	28.1792	3.4482	1.05261e-174	5.34034e-173	SPRY2	14.6448	0.881466	1.45442e-48	5.33548e-47	DOCK5	4.40973	1.45849	1.03497e-05	2.73413e-05
TGFB1I1	28.2121	1.00606	4.16083e-175	5.2599e-174	SCNM1	31.4336	0.637744	7.02878e-217	2.88346e-215	JARID2	13.6251	0.529512	2.84018e-42	1.08142e-40	C1orf21	31.2098	1.42596	7.84058e-214	1.46347e-212	FARSA	34.6449	0.788806	5.32267e-263	3.69219e-261	UBE2J2	30.6258	0.673305	5.55175e-206	3.30954e-204	ELMOD1	24.2478	2.08642	6.98265e-130	4.9888e-128	CYTL1	28.0601	1.35365	3.00964e-173	1.499e-171	TLE4	14.6431	0.566962	1.49193e-48	5.46257e-47	ASB9	4.34669	1.77052	1.38205e-05	3.62192e-05
CHPF	28.1559	0.648083	2.02988e-174	2.55928e-173	DNAJB11	31.3877	0.620635	2.97395e-216	1.2122e-214	FZD3	13.595	0.516127	4.28871e-42	1.62324e-40	DSEL	30.9904	2.16132	7.26494e-211	1.33384e-209	EIF4E	34.6165	0.605637	1.42759e-262	9.86691e-261	PSMC1	30.5974	0.572275	1.32498e-205	7.80103e-204	CD200	24.2472	1.27783	7.07036e-130	5.03262e-128	HLA-C	28.0527	0.903871	3.70426e-173	1.84017e-171	CNIH2	14.6024	2.39103	2.7131e-48	9.83937e-47	WIPF3	4.23474	0.542021	2.28814e-05	5.91283e-05
EEF1A2	28.1248	2.60239	4.88001e-174	6.12039e-173	ARMCX2	31.3714	2.03959	4.97065e-216	2.02175e-214	KCNH2	13.5876	0.598063	4.74338e-42	1.79177e-40	IGFBP5	30.9355	0.896925	3.97766e-210	7.27495e-209	LYAR	34.6011	0.694506	2.43091e-262	1.67408e-260	CDC123	30.5688	0.534204	3.17713e-205	1.86483e-203	RP11-247C2.2	24.2417	1.73974	8.09386e-130	5.73972e-128	ESRRA	28.0313	1.24906	6.74865e-173	3.34383e-171	KCNQ2	14.5724	0.531768	4.20648e-48	1.52263e-46	LHX2	4.2323	1.17947	2.31314e-05	5.97501e-05
IGF2BP2	28.0838	0.609555	1.54676e-173	1.93608e-172	MRPL40	31.3553	0.513308	8.23682e-216	3.3431e-214	GALNT2	13.572	0.522151	5.8679e-42	2.21218e-40	HIPK2	30.8824	1.44798	2.06142e-209	3.75585e-208	SPC25	34.5826	1.27341	4.61269e-262	3.16517e-260	VAT1	30.5171	0.849155	1.5458e-204	9.04528e-203	ANXA4	24.2336	1.01205	9.85796e-130	6.96483e-128	C11orf48	28.0305	0.521561	6.89718e-173	3.40856e-171	NKX6-1	14.392	0.85201	5.80513e-47	2.05834e-45	AMFR	4.21315	0.728235	2.51837e-05	6.48756e-05
ANXA4	28.0773	0.923582	1.85417e-173	2.31936e-172	BYSL	31.2589	0.730753	1.68733e-214	6.7763e-213	BOC	13.5522	0.941628	7.68874e-42	2.88154e-40	ASCL1	30.7815	5.90641	4.62972e-208	8.4031e-207	TIMM10	34.575	0.569309	6.00045e-262	4.10268e-260	ANXA1	30.5048	1.44129	2.2474e-204	1.31105e-202	TPST2	24.2167	0.884696	1.48222e-129	1.04335e-127	TAF10	28.0034	0.748526	1.47885e-172	7.28954e-171	NETO2	14.2553	0.553876	4.15616e-46	1.45473e-44	CLECL1	4.14218	3.3344	3.44013e-05	8.79206e-05
ST8SIA4	27.8881	1.17889	3.72158e-171	4.59798e-170	DDX56	31.2257	0.657777	4.76724e-214	1.90251e-212	C11orf84	13.5466	0.824425	8.29582e-42	3.10296e-40	PITX1	30.7696	4.06224	6.68869e-208	1.21171e-206	ABT1	34.5678	0.864304	7.6995e-262	5.24556e-260	EMC4	30.477	0.513091	5.25572e-204	3.05665e-202	CTDSPL	24.2	1.45746	2.22691e-129	1.55606e-127	AIMP1	27.9786	0.698966	2.9598e-172	1.45519e-170	FZD2	14.1939	1.4457	9.99983e-46	3.44949e-44	G0S2	4.11666	0.823921	3.84397e-05	9.79399e-05
C1GALT1	27.8121	1.38949	3.09895e-170	3.8139e-169	IGF2BP1	31.1685	0.935184	2.84926e-213	1.12999e-211	MIR205HG	13.5411	2.8296	8.94648e-42	3.33979e-40	ARL2BP	30.5892	0.769999	1.70164e-205	3.03086e-204	SNRNP40	34.5342	0.600738	2.45863e-261	1.66907e-259	TARS	30.4744	0.800853	5.68935e-204	3.29879e-202	PDK1	24.1247	1.00425	1.37696e-128	9.55162e-127	DENR	27.8546	0.654554	9.47988e-171	4.61322e-169	SDSL	14.0821	1.52331	4.89554e-45	1.67061e-43	RP11-598D14.1	4.06213	2.3506	4.86271e-05	0.000123123
STC1	27.7282	2.11601	3.19421e-169	3.90094e-168	WARS	31.1459	0.675278	5.75976e-213	2.27481e-211	RASGRP2	13.4976	0.663528	1.61595e-41	6.02067e-40	IGFBP2	30.1739	0.55448	5.21945e-200	9.01869e-199	GTPBP4	34.4586	0.669527	3.35177e-260	2.25135e-258	IMP4	30.4098	0.597241	4.07071e-203	2.33894e-201	EML4	24.0754	0.839175	4.52555e-128	3.10537e-126	TSPO	27.8015	0.628157	4.15723e-170	2.01278e-168	ALPL	14.0651	1.63116	6.22386e-45	2.11634e-43	SBSPON	3.90564	0.677588	9.39771e-05	0.000233486
HSPG2	27.696	1.88061	7.79302e-169	9.49296e-168	C21orf33	31.1309	0.538922	9.20972e-213	3.62985e-211	KIAA2013	13.4643	0.502008	2.53576e-41	9.42926e-40	SAT1	29.8453	0.766465	1.01076e-195	1.70029e-194	RRP1	34.4485	0.805957	4.74292e-260	3.16349e-258	SNHG7	30.3722	0.573024	1.27842e-202	7.30156e-201	SLC22A3	23.9561	1.69522	7.97514e-127	5.45282e-125	HMCES	27.7938	0.984353	5.1615e-170	2.49268e-168	PDE4B	13.8534	1.59516	1.21252e-43	4.06503e-42	RASGEF1B	3.88407	1.98085	0.000102723	0.000254752
TMEM45A	27.6648	1.50046	1.8536e-168	2.25075e-167	SAE1	31.1221	0.535034	1.20861e-212	4.75371e-211	MAPK12	13.445	0.58916	3.29483e-41	1.22281e-39	NR2F1	29.5314	1.4286	1.13727e-191	1.87344e-190	PSMA5	34.4483	0.50352	4.77343e-260	3.17275e-258	RER1	30.3425	0.527769	3.15815e-202	1.793e-200	NID1	23.935	1.0414	1.32262e-126	9.01083e-125	PARVB	27.7748	1.61121	8.74262e-170	4.20086e-168	CXXC4	13.811	2.83144	2.18901e-43	7.32589e-42	WNT5A	3.85783	0.903052	0.000114397	0.000282746
SEMA3E	27.6226	1.64699	5.95331e-168	7.21967e-167	SLC38A5	31.0524	0.845205	1.06e-211	4.12664e-210	ZNRF1	13.4197	0.852538	4.63329e-41	1.70957e-39	NTRK3	29.0296	4.13476	2.78779e-185	4.45766e-184	SDF2L1	34.4395	0.729888	6.46969e-260	4.28527e-258	BRD2	30.3228	0.724544	5.73772e-202	3.24786e-200	POLR3G	23.9153	0.716111	2.12561e-126	1.43788e-124	CAPNS1	27.7675	0.690412	1.07283e-169	5.12916e-168	ZNF219	13.6753	1.18308	1.42552e-42	4.67237e-41	COL6A3	3.84076	1.02244	0.000122652	0.00030264
GCC2	27.4986	0.935351	1.82672e-166	2.1916e-165	RTCB	30.9936	0.545436	6.57283e-211	2.54844e-209	GLI2	13.3921	1.01196	6.72765e-41	2.47277e-39	PEG10	29.0032	0.663844	6.0039e-185	9.57613e-184	PRC1	34.3884	1.2024	3.75675e-259	2.47116e-257	PUF60	30.2832	0.590813	1.90769e-201	1.07348e-199	ROCK2	23.8804	1.14342	4.8941e-126	3.29894e-124	PLEKHB2	27.7578	0.865735	1.40233e-169	6.68772e-168	SSBP3	13.6426	0.525373	2.23447e-42	7.31129e-41	TCTN2	3.83656	1.36754	0.000124767	0.000307621
CD9	27.2673	0.672021	1.03672e-163	1.22835e-162	COL1A2	30.9484	1.98761	2.66676e-210	1.02978e-208	ZIC3	13.3689	1.74364	9.18727e-41	3.37031e-39	FAM46A	28.9722	2.37861	1.47622e-184	2.35062e-183	ODC1	34.299	0.55018	8.12804e-258	5.30995e-256	SLC25A33	30.068	0.839297	1.26941e-198	7.01893e-197	MACF1	23.8693	0.80364	6.39195e-126	4.29341e-124	C6orf211	27.7508	1.12544	1.70273e-169	8.0799e-168	FABP7	13.6324	1.45661	2.57005e-42	8.39492e-41	PKP3	3.83641	0.799228	0.000124845	0.000307747
BHLHE40	27.1665	1.11811	1.61637e-162	1.9045e-161	FAM212A	30.9202	1.85152	6.40232e-210	2.46231e-208	USP44	13.3651	0.604024	9.66966e-41	3.54047e-39	APOD	28.8801	4.01211	2.1225e-183	3.35727e-182	NOP16	34.2923	0.599068	1.02327e-257	6.66211e-256	GALE	30.0505	0.870653	2.15091e-198	1.17905e-196	HJURP	23.7066	1.28089	3.08041e-124	2.01931e-122	COMTD1	27.7362	1.63485	2.55438e-169	1.20912e-167	MIR219-2	13.6061	3.26005	3.68495e-42	1.19956e-40	GCA	3.8283	0.633401	0.000129029	0.000317759
FAM150B	27.0615	3.24584	2.79647e-161	3.28279e-160	MRPS27	30.8729	0.692936	2.7579e-209	1.05642e-207	REEP6	13.288	1.0653	2.71884e-40	9.86018e-39	NPDC1	28.6902	0.896625	5.05473e-181	7.84573e-180	EXOSC8	34.2435	0.696693	5.45169e-257	3.53729e-255	MRPL27	30.0108	0.5611	7.08814e-198	3.87431e-196	TMEM171	23.6126	1.08793	2.86323e-123	1.87052e-121	TRIP6	27.7035	1.00304	6.33357e-169	2.99057e-167	CPE	13.601	1.57823	3.94811e-42	1.28304e-40	KLK1	3.79258	1.71431	0.000149089	0.000365508
LPL	27.0272	2.19796	7.08454e-161	8.286e-160	MXRA8	30.811	1.00864	1.86754e-208	7.11083e-207	BTBD17	13.2687	1.89073	3.51555e-40	1.27013e-38	COL15A1	28.5993	5.04875	6.85415e-180	1.0587e-178	TIMM22	34.0977	0.81032	7.97762e-255	5.10675e-253	EIF2S1	29.9624	0.684048	3.03023e-197	1.64686e-195	SCARB1	23.5309	0.757694	1.96793e-122	1.27255e-120	MRPS2	27.651	0.566235	2.71167e-168	1.27409e-166	ARID3A	13.5761	0.610667	5.5539e-42	1.79266e-40	POSTN	3.77824	0.517922	0.000157944	0.000386373
HPCAL1	26.955	1.04603	4.9852e-160	5.81281e-159	UBAP2L	30.7954	0.64223	3.01557e-208	1.14592e-206	RCOR2	13.239	0.683237	5.22463e-40	1.88403e-38	ATCAY	28.554	3.75212	2.5022e-179	3.85245e-178	MAT2A	34.0833	0.81363	1.30458e-254	8.32313e-253	TBRG4	29.8786	0.766013	3.73523e-196	2.0185e-194	FLVCR1	23.5139	0.970007	2.94201e-122	1.88328e-120	MT1E	27.6454	1.71936	3.16873e-168	1.48518e-166	SERINC2	13.5295	1.28991	1.04804e-41	3.36006e-40	HOXB1	3.76049	0.979287	0.00016958	0.00041383
FAM65B	26.846	1.31383	9.39541e-159	1.08557e-157	CORO1B	30.7191	0.667652	3.16273e-207	1.19234e-205	CASP6	13.1882	0.67916	1.0263e-39	3.65938e-38	NR0B1	28.4485	5.15232	5.09263e-178	7.79045e-177	HMMR	34.0436	1.31242	5.0414e-254	3.20566e-252	TNNT1	29.8753	1.23988	4.12592e-196	2.22333e-194	USP44	23.5075	1.25216	3.41714e-122	2.18011e-120	LAMA4	27.5709	0.730125	2.48698e-167	1.15711e-165	SNN	13.5068	1.16525	1.42634e-41	4.54997e-40	NFASC	3.72271	0.527236	0.000197095	0.000479136
FLNB	26.7423	1.0409	1.51878e-157	1.74112e-156	SCAMP3	30.6297	0.688288	4.92183e-206	1.84096e-204	SP5	13.1837	2.64818	1.08915e-39	3.87623e-38	C7orf55	28.3892	0.708303	2.7479e-177	4.18682e-176	EMG1	33.9987	0.804578	2.33106e-253	1.47732e-251	RRP9	29.812	0.828289	2.72877e-195	1.46219e-193	VMP1	23.4124	0.613593	3.19561e-121	2.03198e-119	GSPT1	27.518	0.564134	1.06942e-166	4.93951e-165	OPN3	13.3334	0.769172	1.48068e-40	4.60025e-39	CDA	3.69317	1.20367	0.000221478	0.000536702
RP11-297P16.4	26.732	2.57458	1.99863e-157	2.28846e-156	PPAN	30.5831	0.653366	2.0569e-205	7.66358e-204	SPRY1	13.1639	0.562908	1.41561e-39	5.01004e-38	RP11-620J15.3	28.3424	1.13874	1.03964e-176	1.57648e-175	POLR2C	33.9846	0.626009	3.76218e-253	2.3764e-251	NDUFA9	29.8005	0.611206	3.84612e-195	2.05514e-193	PAM16	23.3879	2.00321	5.67293e-121	3.58334e-119	PNKD	27.4869	0.515035	2.52078e-166	1.15871e-164	USP11	13.2968	0.63275	2.416e-40	7.43348e-39	CAV2	3.67688	0.941792	0.000236103	0.000571126
STAT3	26.6877	0.608519	6.54647e-157	7.46001e-156	BRIX1	30.4676	0.541257	7.0033e-204	2.57408e-202	SLC7A8	13.1361	1.33664	2.04573e-39	7.1868e-38	NLGN4X	28.3353	3.14081	1.26928e-176	1.92165e-175	EIF5	33.9779	0.507761	4.71919e-253	2.97107e-251	ATP2B1	29.7985	0.694314	4.08886e-195	2.17874e-193	HMG20B	23.3189	0.632149	2.85433e-120	1.797e-118	RRP7A	27.3772	0.582683	5.12798e-165	2.32908e-163	MMP2	12.9169	1.10316	3.61546e-38	1.06597e-36	RP11-20D14.6	3.6737	3.12853	0.000239063	0.000577994
OBSL1	26.4088	0.992968	1.08588e-153	1.21777e-152	DDX39A	30.4242	0.549384	2.63103e-203	9.61487e-202	CDH7	13.0458	1.50269	6.71554e-39	2.32919e-37	HIBADH	28.266	1.14347	9.04453e-176	1.35533e-174	GNL3	33.9639	0.583057	7.61838e-253	4.76486e-251	PSMD3	29.7253	0.611319	3.6173e-194	1.91676e-192	NUSAP1	23.2929	0.772728	5.22832e-120	3.28077e-118	TMEM14A	27.3564	1.09964	9.0714e-165	4.11036e-163	NPC2	12.8846	0.53991	5.49389e-38	1.61731e-36	TIMP3	3.66432	0.718122	0.000247992	0.000598822
PMP22	25.9691	0.79443	1.10596e-148	1.20763e-147	C1orf35	30.4111	0.501194	3.9158e-203	1.42826e-201	CENPA	12.9285	0.553164	3.10952e-38	1.06303e-36	AP1S1	28.2626	0.518509	9.96765e-176	1.49249e-174	DDX21	33.8829	0.542812	1.19145e-251	7.37926e-250	DEF8	29.7075	0.703566	6.14429e-194	3.24677e-192	FAM69B	23.2523	1.05877	1.34905e-119	8.43753e-118	LSM10	27.3336	0.567079	1.69371e-164	7.65622e-163	CNRIP1	12.7511	0.715886	3.07463e-37	8.79335e-36	PI16	3.61074	0.797057	0.00030532	0.000731327
HMGCL	25.9345	1.00241	2.71824e-148	2.96304e-147	BAG6	30.3302	0.578378	4.58646e-202	1.66018e-200	MPPED2	12.8343	0.707621	1.05409e-37	3.5589e-36	MMP17	27.9575	2.42315	5.34406e-172	7.81174e-171	HNRNPH3	33.8522	0.57976	3.3729e-251	2.07553e-249	DNAJC2	29.695	0.706324	8.90908e-194	4.69474e-192	FAM124A	23.1806	2.14178	7.15071e-119	4.4288e-117	IMPDH1	27.2753	0.685596	8.32372e-164	3.73608e-162	SDC3	12.7478	0.900292	3.20694e-37	9.15803e-36	OCIAD2	3.60888	1.28214	0.000307518	0.000736405
SLK	25.8801	1.1224	1.11478e-147	1.21309e-146	BAZ1A	30.3162	0.516745	7.01879e-202	2.5358e-200	FNDC4	12.6794	0.623824	7.68958e-37	2.53783e-35	AIF1L	27.9227	1.24998	1.41369e-171	2.06331e-170	PSMC1	33.8097	0.597509	1.41819e-250	8.69882e-249	AMD1	29.6596	0.685092	2.55316e-193	1.33436e-191	MXI1	23.1301	0.853717	2.30497e-118	1.41381e-116	MRPL19	27.1991	0.617272	6.6529e-163	2.9652e-161	HIST1H2BK	12.745	0.51118	3.32347e-37	9.47662e-36	RNF212	3.5947	0.714231	0.000324762	0.000776336
CTBS	25.5235	1.76536	1.08009e-143	1.15428e-142	RFC2	30.3041	0.67722	1.0121e-201	3.63593e-200	SH3BP4	12.6779	0.824232	7.84084e-37	2.58328e-35	DIRAS1	27.9137	4.00917	1.82144e-171	2.65032e-170	MRPL22	33.7826	0.565219	3.5558e-250	2.17405e-248	GSR	29.5476	1.46586	7.05852e-192	3.65892e-190	NETO2	23.1287	0.776551	2.38282e-118	1.45688e-116	SRA1	27.1689	0.671924	1.51616e-162	6.71048e-161	RGMA	12.7403	1.29287	3.53233e-37	1.00571e-35	CD74	3.55699	1.98016	0.000375124	0.00089203
CHN1	25.4938	0.619405	2.30815e-143	2.4598e-142	LIN28B	30.2989	1.66559	1.1839e-201	4.23716e-200	LINGO1	12.6495	0.628364	1.12653e-36	3.69875e-35	SUMF2	27.8809	0.908656	4.54983e-171	6.61529e-170	H2AFX	33.7521	0.971855	9.94596e-250	6.04233e-248	MAPKAP1	29.5175	0.866305	1.716e-191	8.79955e-190	UACA	23.1158	1.30034	3.20822e-118	1.95527e-116	LINC00678	27.0748	2.92146	1.95235e-161	8.5616e-160	GJA4	12.7036	4.18819	5.64576e-37	1.5979e-35	RSPO3	3.53443	1.79198	0.000408663	0.000969084
SOX13	25.3366	0.99552	1.26393e-141	1.3343e-140	TFG	30.292	0.513251	1.45922e-201	5.21274e-200	AC009336.24	12.6383	0.690738	1.29768e-36	4.25337e-35	PCGF5	27.7335	3.31874	2.75748e-169	3.98497e-168	RRS1	33.7412	1.03493	1.43734e-249	8.70437e-248	SGTA	29.5091	0.804005	2.20344e-191	1.12387e-189	TMEM132B	23.0765	1.8111	7.97391e-118	4.84427e-116	PRAME	27.0681	1.86381	2.3398e-161	1.02372e-159	GNG2	12.6542	0.834318	1.0605e-36	2.9882e-35	RP11-434H6.7	3.51556	1.39509	0.000438829	0.00103757
KDM3A	25.3358	1.57874	1.28724e-141	1.35815e-140	RAC3	30.2829	0.640643	1.92564e-201	6.86608e-200	CFLAR	12.6159	0.602819	1.72561e-36	5.62697e-35	FBXO7	27.576	0.610651	2.15748e-167	3.08285e-166	RPF2	33.6731	0.78611	1.43242e-248	8.61982e-247	FABP3	29.4829	1.50766	4.76958e-191	2.4198e-189	PMS1	22.9964	1.15413	5.06638e-117	3.04878e-115	CHN1	27.0162	0.915059	9.54818e-161	4.16799e-159	BTBD17	12.5026	2.01846	7.22549e-36	2.01217e-34	CD48	3.41016	3.4521	0.000649254	0.00151482
LOXL2	25.3139	2.23706	2.24435e-141	2.36538e-140	AMD1	30.2033	0.538	2.1445e-200	7.56163e-199	COL2A1	12.5882	0.597007	2.45231e-36	7.95583e-35	MAGEH1	27.4548	2.18566	6.09193e-166	8.6337e-165	ZNF22	33.6042	1.0384	1.45722e-247	8.68687e-246	INPP1	29.4729	1.28258	6.41115e-191	3.23542e-189	AKT1	22.9435	1.31181	1.71208e-116	1.02703e-114	GPATCH4	27.0058	0.556497	1.26384e-160	5.50435e-159	STK40	12.49	0.643338	8.46911e-36	2.35163e-34	STK17B	3.38337	0.772219	0.000716015	0.00166732
ELMOD1	25.2432	1.87736	1.34631e-140	1.41111e-139	CPVL	30.1741	1.40638	5.18631e-200	1.82199e-198	CD83	12.581	0.677769	2.68696e-36	8.70228e-35	TCEA2	27.4531	0.896649	6.38327e-166	9.03989e-165	NOC2L	33.5299	0.586023	1.76577e-246	1.04608e-244	YIF1B	29.4642	0.981225	8.29202e-191	4.17358e-189	MLEC	22.9282	0.514783	2.42968e-116	1.45293e-114	RNF125	26.815	2.51465	2.1617e-158	9.30847e-157	PRRT2	12.3987	1.2002	2.65559e-35	7.26802e-34	VSNL1	3.38039	1.43436	0.000723827	0.00168449
SYT6	25.1989	1.5205	4.11939e-140	4.31056e-139	HAUS1	30.1295	0.517212	1.98998e-199	6.96528e-198	ZNF703	12.5249	0.650349	5.45744e-36	1.74675e-34	JAG1	27.4015	1.63235	2.63017e-165	3.71103e-164	SGOL2	33.3758	1.31267	3.08237e-244	1.79814e-242	HMOX2	29.4304	0.975352	2.24615e-190	1.12757e-188	SCAF8	22.8996	1.26399	4.68418e-116	2.79236e-114	ELP5	26.8139	0.625205	2.22257e-158	9.54902e-157	UPP1	12.3675	0.584808	3.916e-35	1.06564e-33	TSPAN1	3.28077	3.38237	0.00103525	0.00237991
STC2	25.1172	1.75965	3.22903e-139	3.3678e-138	PSMC2	30.0815	0.542165	8.46751e-199	2.94756e-197	PIK3R3	12.5218	0.604436	5.67599e-36	1.81366e-34	CSPG4	27.1667	2.74279	1.60736e-162	2.24137e-161	BCL2L12	33.3623	0.787248	4.83281e-244	2.81069e-242	CD47	29.4091	0.821669	4.20704e-190	2.09539e-188	PRC1	22.8711	0.918697	9.01279e-116	5.35601e-114	GRPEL1	26.7078	0.626003	3.81758e-157	1.62192e-155	NXN	12.3373	0.838017	5.70402e-35	1.54559e-33	CRB2	3.26538	0.667631	0.00109317	0.00250821
CCDC80	25.0546	0.645424	1.55713e-138	1.61609e-137	ANAPC13	30.0107	0.618294	7.11361e-198	2.44503e-196	C9orf135	12.4984	1.16824	7.61936e-36	2.42649e-34	SLC35F1	27.1395	3.03398	3.36887e-162	4.68742e-161	RRP15	33.353	0.790986	6.59493e-244	3.82386e-242	TIMM50	29.3904	0.613297	7.28405e-190	3.6091e-188	TCN2	22.8112	1.14285	3.54846e-115	2.09568e-113	LYPLA1	26.656	0.51115	1.52458e-156	6.44854e-155	HOXC5	12.3061	0.918802	8.39437e-35	2.26494e-33	SLC7A4	3.23717	1.09569	0.00120723	0.00276062
IGFBP5	24.9571	0.730509	1.79002e-137	1.85176e-136	TFB2M	29.8544	0.880106	7.6884e-196	2.62368e-194	UBALD2	12.4515	0.571914	1.37284e-35	4.36472e-34	SIX1	27.0039	3.90468	1.33079e-160	1.83426e-159	NEK2	33.3096	1.72101	2.7989e-243	1.61304e-241	SNX5	29.3893	0.719144	7.53375e-190	3.72316e-188	HIST2H2AC	22.8055	1.48563	4.04434e-115	2.38117e-113	TEN1	26.6158	1.11759	4.46146e-156	1.88289e-154	PTX3	12.2407	1.58923	1.88357e-34	5.06069e-33	HLA-DQB1	3.18164	0.766079	0.00146445	0.00332846
IGFBP7	24.9043	2.58536	6.68366e-137	6.89175e-136	C9orf116	29.8491	1.13469	9.02274e-196	3.07353e-194	CSRNP3	12.4458	1.0168	1.47341e-35	4.66889e-34	REPIN1	26.7308	0.796975	2.06576e-157	2.77902e-156	VDAC3	33.2496	0.561487	2.06681e-242	1.17341e-240	BTG1	29.3732	0.539922	1.20934e-189	5.96106e-188	GCC2	22.7774	1.01018	7.6742e-115	4.5044e-113	ANXA7	26.586	0.973042	9.85961e-156	4.13367e-154	PLP1	12.2057	1.51412	2.89677e-34	7.7285e-33	SDR16C5	3.15658	3.54264	0.0015963	0.0036135
GRAMD1A	24.8944	0.624555	8.55458e-137	8.8114e-136	SEPT6	29.8062	0.668596	3.2443e-195	1.10318e-193	ZNF423	12.4454	1.3119	1.48145e-35	4.68658e-34	BLVRA	26.6758	1.87052	8.99754e-157	1.20447e-155	LSM10	33.2414	0.600213	2.71852e-242	1.53883e-240	YDJC	29.3638	0.767317	1.59128e-189	7.82351e-188	HLTF	22.7496	1.22066	1.44683e-114	8.46616e-113	RALA	26.5635	0.696536	1.79546e-155	7.511e-154	CIB2	12.0439	0.823632	2.08846e-33	5.48754e-32	SOST	3.06395	2.85365	0.00218435	0.00488382
NPC2	24.7358	0.707767	4.41111e-135	4.48541e-134	PLEKHO1	29.7909	0.605673	5.119e-195	1.73755e-193	PKP4	12.4388	0.836499	1.60888e-35	5.06452e-34	SCARB2	26.4515	1.40206	3.5038e-154	4.63191e-153	C1orf52	33.2281	0.720347	4.23089e-242	2.38783e-240	KARS	29.341	0.508552	3.11177e-189	1.51816e-187	MLF1	22.7094	0.752381	3.61992e-114	2.11173e-112	MCUR1	26.4533	0.705064	3.34526e-154	1.38425e-152	ELAVL2	11.8855	1.00965	1.40858e-32	3.61643e-31	LEFTY2	3.0491	1.48887	0.00229527	0.00512359
LINC01158	24.6867	1.21506	1.48462e-134	1.50401e-133	TSPAN6	29.7393	0.710806	2.38441e-194	8.06471e-193	CNTFR	12.3877	0.608867	3.04745e-35	9.51441e-34	PDGFA	26.4136	4.04746	9.56546e-154	1.26103e-152	WDR34	33.2186	0.835324	5.80489e-242	3.26649e-240	RNF126	29.339	0.625985	3.30489e-189	1.60827e-187	XPO1	22.644	0.685384	1.59946e-113	9.27394e-112	MRPL4	26.445	0.530144	4.16059e-154	1.7142e-152	BFSP2	11.8779	3.00414	1.54249e-32	3.95492e-31	RP11-132A1.3	3.04497	0.857147	0.00232706	0.00519131
HLA-E	24.5949	1.02528	1.43126e-133	1.44459e-132	MAPK1IP1L	29.7267	0.537795	3.46779e-194	1.17083e-192	RHOU	12.3623	0.924073	4.18027e-35	1.29663e-33	FAM115A	26.3931	1.63718	1.64573e-153	2.1636e-152	SRRT	33.2091	0.940519	7.95651e-242	4.46407e-240	FARSA	29.3383	0.710562	3.36774e-189	1.63468e-187	DPYSL3	22.5711	0.883703	8.33604e-113	4.81874e-111	DNAJC19	26.4292	0.571231	6.33616e-154	2.60493e-152	SYCE1L	11.8438	1.87961	2.31815e-32	5.8883e-31	DLX6	2.90871	1.12987	0.00362922	0.00796125
NFE2L3	24.5673	1.08529	2.82792e-133	2.85275e-132	DBN1	29.6719	0.660837	1.77064e-193	5.96761e-192	CAD	12.2271	0.547666	2.22823e-34	6.76841e-33	MAP2	26.3287	1.45346	9.01258e-153	1.17837e-151	SLC25A33	33.1824	0.808906	1.93453e-241	1.07904e-239	DIMT1	29.3023	0.899108	9.7046e-189	4.68671e-187	BTNL9	22.5576	1.59986	1.13205e-112	6.52417e-111	TIMM50	26.3818	0.582974	2.21652e-153	9.07347e-152	SOX13	11.828	0.685979	2.79649e-32	7.05662e-31	IGDCC4	2.89956	0.931409	0.00373688	0.00818705
BEND5	24.5107	1.41795	1.13688e-132	1.14565e-131	MTHFD1	29.61	0.629549	1.11137e-192	3.71939e-191	PIPOX	12.223	1.60299	2.34217e-34	7.08071e-33	STK17A	26.3042	1.43362	1.71871e-152	2.23949e-151	CDC123	33.0346	0.531624	2.59178e-239	1.42892e-237	BCL2L12	29.2837	0.753455	1.6731e-188	8.0393e-187	CHD3	22.4983	1.23525	4.31206e-112	2.46278e-110	ATAD3B	26.3652	0.773606	3.43793e-153	1.40433e-151	PIK3R3	11.828	0.754424	2.7966e-32	7.05662e-31	MMP23B	2.86635	1.20256	0.00415238	0.00905991
MLLT4	24.4348	0.881436	7.29439e-132	7.31586e-131	SURF2	29.598	0.526435	1.5843e-192	5.29284e-191	HEBP1	12.2202	0.510738	2.4259e-34	7.29911e-33	DNAJC1	26.263	0.817526	5.07638e-152	6.58755e-151	SPCS2	32.9323	0.50603	7.5827e-238	4.15654e-236	LSM10	29.2824	0.577567	1.73806e-188	8.33045e-187	MTX2	22.4535	0.516715	1.18349e-111	6.73918e-110	CD9	26.3387	0.958255	6.91563e-153	2.81285e-151	LINC00478	11.8033	1.83957	3.75514e-32	9.42541e-31	SPINT1	2.86429	0.947143	0.00417939	0.00911572
JUNB	24.2745	0.564968	3.64573e-130	3.62596e-129	GINS2	29.5287	0.700268	1.23387e-191	4.09344e-190	PLEKHA5	12.1827	0.589012	3.84137e-34	1.15036e-32	FRZB	26.0976	1.37716	3.87935e-150	4.99005e-149	PSMD6	32.8607	0.694817	8.005e-237	4.36295e-235	NRGN	29.2224	1.11526	1.00747e-187	4.79263e-186	IGSF8	22.3242	1.11383	2.14944e-110	1.2167e-108	MRAS	26.3306	0.982946	8.56284e-153	3.46804e-151	NHSL1	11.7987	0.820121	3.96417e-32	9.937e-31	MAL2	2.83909	0.822927	0.00452423	0.00984533
JUND	24.2461	0.941105	7.27187e-130	7.22491e-129	UTP14A	29.5114	0.985161	2.05539e-191	6.80705e-190	TIMP4	12.1689	1.19381	4.5544e-34	1.36175e-32	ETV1	26.041	1.32604	1.70195e-149	2.18042e-148	NASP	32.847	0.500898	1.25613e-236	6.82674e-235	EPB41L4A-AS1	29.2137	0.619565	1.29957e-187	6.1668e-186	BTG3	22.2058	0.769502	3.02097e-109	1.68997e-107	CD44	26.3017	1.41113	1.83129e-152	7.38555e-151	GBX2	11.7431	0.960782	7.66159e-32	1.90551e-30	RP11-354E11.2	2.83052	3.80786	0.00464729	0.0101051
KCNK1	24.1469	1.46564	8.05474e-129	7.95301e-128	RSU1	29.4937	0.775703	3.46592e-191	1.14586e-189	DNAJC21	12.1684	0.557862	4.58065e-34	1.36746e-32	ACAP3	26.0292	1.06777	2.31606e-149	2.96518e-148	DNAJC7	32.8289	0.560137	2.27596e-236	1.22992e-234	EEF1E1	29.1926	0.624321	2.40575e-187	1.13876e-185	PGBD5	22.1765	1.71067	5.79079e-109	3.2112e-107	TPST2	26.2315	1.07624	1.16203e-151	4.63741e-150	HOMER3	11.7407	0.550217	7.88332e-32	1.9581e-30	TNNI3	2.82697	0.646816	0.00469901	0.0102152
SCARB1	24.1114	0.600272	1.89979e-128	1.8671e-127	FABP3	29.4936	1.15258	3.47997e-191	1.14851e-189	CERCAM	12.1606	1.016	5.038e-34	1.49929e-32	SLC39A6	25.8966	0.85958	7.27247e-148	9.21792e-147	MPDU1	32.7736	0.829675	1.40242e-235	7.51476e-234	MAPK1IP1L	29.1796	0.675887	3.51787e-187	1.66106e-185	LRRC8A	22.1692	0.970569	6.81398e-109	3.76764e-107	USP44	26.1459	1.42255	1.09747e-150	4.36152e-149	RP11-640M9.1	11.6567	1.53361	2.12097e-31	5.23411e-30	EGFLAM	2.77016	0.962436	0.00560281	0.0121055
ATP2B4	24.0609	1.4593	6.42682e-128	6.3e-127	MEIS3	29.4844	1.14305	4.5566e-191	1.49865e-189	AVEN	12.1245	0.559947	7.83076e-34	2.31956e-32	RNF175	25.7369	2.57302	4.51578e-146	5.62659e-145	SNCG	32.7296	0.74326	5.92427e-235	3.14795e-233	RAP1B	29.1604	0.543239	6.16966e-187	2.89883e-185	ZNF638	22.1488	0.895193	1.07104e-108	5.90494e-107	PAWR	26.1118	1.04	2.67677e-150	1.06158e-148	C1QTNF3	11.6565	2.46377	2.12577e-31	5.23917e-30	LEPREL1	2.76876	1.09945	0.00562702	0.012155
HILPDA	23.9237	0.564517	1.73576e-126	1.69022e-125	RGS16	29.4781	1.76837	5.48844e-191	1.79892e-189	AC016700.5	12.015	1.07718	2.96396e-33	8.61899e-32	NLGN3	25.6874	3.37994	1.61836e-145	2.00727e-144	CENPA	32.6207	1.19167	2.08718e-233	1.09986e-231	AUP1	29.1536	0.556446	7.52593e-187	3.52739e-185	VASH2	22.0672	1.43477	6.53693e-108	3.58329e-106	L1TD1	26.0785	0.567848	6.38923e-150	2.52341e-148	LPPR3	11.6532	3.07215	2.21012e-31	5.43325e-30	RP4-635E18.8	2.76772	0.715683	0.00564501	0.0121911
ZNF638	23.9221	0.747104	1.80213e-126	1.75395e-125	IPO5	29.4659	0.557069	7.87275e-191	2.576e-189	CD200	12.0014	0.536157	3.4916e-33	1.01379e-31	PLEKHA2	25.663	1.91144	3.02563e-145	3.74299e-144	EEF1E1	32.5999	0.64277	4.11688e-233	2.16346e-231	NEFH	29.1118	1.02818	2.54749e-186	1.19108e-184	SLC39A10	21.9981	0.888693	3.00252e-107	1.6318e-105	TCEA1	26.0572	0.510693	1.11361e-149	4.38006e-148	FABP3	11.6047	0.736084	3.90089e-31	9.51577e-30	ZPLD1	2.75568	2.03496	0.00585697	0.0126303
MAFB	23.8221	1.95328	1.97373e-125	1.91121e-124	CENPU	29.4397	0.721445	1.70362e-190	5.56477e-189	SOX12	11.9498	0.57521	6.51102e-33	1.87867e-31	DCLK2	25.66	1.87759	3.27014e-145	4.04285e-144	PTPLAD1	32.5437	0.638966	2.57204e-232	1.34055e-230	SSNA1	29.1079	0.557092	2.85259e-186	1.33047e-184	COL13A1	21.9482	1.9094	9.00434e-107	4.86592e-105	NUDT1	26.0499	0.597187	1.3478e-149	5.27938e-148	ZCCHC11	11.6005	0.528047	4.09518e-31	9.97698e-30	HRH2	2.75538	2.04122	0.00586235	0.0126376
SLC25A42	23.723	1.90574	2.08824e-124	2.01086e-123	PPP2CA	29.3879	0.504297	7.83096e-190	2.54921e-188	LGI1	11.8933	1.68215	1.28163e-32	3.62736e-31	PCSK2	25.5684	6.03609	3.4288e-144	4.20628e-143	WDR18	32.5431	0.632239	2.61881e-232	1.36121e-230	TCEB3	29.0967	0.828881	3.95173e-186	1.83862e-184	DTNB	21.9364	1.3775	1.16707e-106	6.289e-105	URI1	26.0418	0.999208	1.66638e-149	6.50059e-148	TIMP4	11.4966	1.40677	1.37268e-30	3.28689e-29	BIRC7	2.74219	0.942145	0.0061031	0.0131328
PTPN12	23.6405	0.57333	1.47979e-123	1.41852e-122	NEFH	29.3542	0.743557	2.11241e-189	6.85312e-188	PYCARD	11.893	1.08939	1.28632e-32	3.63522e-31	GPC1	25.5584	1.75901	4.43307e-144	5.42433e-143	PSMC6	32.4616	0.699567	3.71413e-231	1.92529e-229	CTPS1	29.0882	0.767508	5.06379e-186	2.34459e-184	COL6A2	21.9358	0.925717	1.18235e-106	6.35339e-105	LINC00958	26.0143	1.82888	3.41113e-149	1.32797e-147	DES	11.4908	0.918527	1.46767e-30	3.49093e-29	DSC2	2.69475	1.21279	0.00704404	0.0150641
LPIN1	23.6324	1.35373	1.78903e-123	1.71151e-122	TARS	29.2027	0.59275	1.7921e-187	5.74556e-186	FLVCR1-AS1	11.7725	0.559269	5.40913e-32	1.50196e-30	SLC6A8	25.4512	1.87227	6.84983e-143	8.33338e-142	MED8	32.4366	0.896859	8.37934e-231	4.33182e-229	MRPL22	29.0688	0.523723	8.91407e-186	4.10736e-184	JUND	21.832	1.07652	1.15292e-105	6.13436e-104	TMEM167A	26.0016	0.535534	4.75074e-149	1.84572e-147	PHTF1	11.4782	0.754178	1.69702e-30	4.01642e-29	DSP	2.62117	0.802806	0.00876278	0.0185877
ALDOC	23.406	0.65843	3.71296e-121	3.51158e-120	SDF2L1	29.1927	0.509776	2.39991e-187	7.68131e-186	BCR	11.7056	0.830585	1.1935e-31	3.29006e-30	TSFM	25.0507	0.569234	1.71441e-138	2.02001e-137	DLGAP5	32.428	1.41772	1.10781e-230	5.71153e-229	PERP	29.0166	1.66321	4.06234e-185	1.86731e-183	C1GALT1	21.8319	1.37615	1.15445e-105	6.13436e-104	TOX2	26.0011	1.23745	4.81161e-149	1.86558e-147	HOXA1	11.4353	0.989256	2.78634e-30	6.51376e-29	LGALS12	2.59063	1.19683	0.00958016	0.0202382
SUSD2	23.3233	1.34768	2.57068e-120	2.42045e-119						DNMT3B	11.7009	1.06851	1.26182e-31	3.47338e-30	GNG2	25.0361	1.23349	2.47358e-138	2.90912e-137	PSMD11	32.4006	0.634076	2.6904e-230	1.37962e-228	GARS	29.0153	0.660298	4.21779e-185	1.92946e-183	SMC4	21.7114	0.550732	1.60254e-104	8.49167e-103	BID	25.9968	0.608347	5.38834e-149	2.08073e-147	MEOX1	11.3156	1.79854	1.09893e-29	2.5196e-28	RP11-44F21.5	2.57324	0.888408	0.0100752	0.0212511
ERO1L	23.3082	1.02694	3.65938e-120	3.44043e-119						YPEL3	11.6651	0.776368	1.9214e-31	5.23609e-30	ATP1B2	24.9514	2.63724	2.06005e-137	2.40499e-136	DUSP4	32.3995	0.767457	2.78491e-230	1.42426e-228	BYSL	28.9496	0.90408	2.83718e-184	1.28862e-182	SRPK1	21.6615	0.54392	4.73361e-104	2.50134e-102	C8orf59	25.9594	0.627732	1.42497e-148	5.49146e-147	PGPEP1	11.2336	1.112	2.78967e-29	6.35791e-28	ELF3	2.54579	1.31053	0.0109032	0.0229145
COL4A3BP	23.2874	1.26119	5.94194e-120	5.57818e-119						E2F5	11.6196	0.611966	3.27542e-31	8.85013e-30	CRNDE	24.9465	1.32623	2.33292e-137	2.72188e-136	RER1	32.379	0.526026	5.41673e-230	2.76282e-228	INO80C	28.864	0.985473	3.38503e-183	1.51936e-181	FGF19	21.657	1.97155	5.22027e-104	2.7433e-102	EIF3B	25.9219	0.564133	3.77416e-148	1.45153e-146	RBPMS2	11.2317	0.970186	2.85067e-29	6.48919e-28	MBOAT1	2.53737	1.3204	0.0111689	0.023449
UPK1A-AS1	23.2727	3.95262	8.3759e-120	7.85925e-119						SULT1A1	11.5823	0.539466	5.06974e-31	1.3602e-29	SPECC1	24.9176	1.19105	4.79883e-137	5.59209e-136	SURF2	32.3273	0.683892	2.89231e-229	1.4713e-227	WDR74	28.8539	0.709935	4.52456e-183	2.02607e-181	SOX1	21.5289	2.50576	8.34706e-103	4.35051e-101	PYGB	25.9069	1.30495	5.56929e-148	2.13762e-146	SCG3	11.1816	2.48615	5.01629e-29	1.12976e-27	LPIN3	2.51721	2.05408	0.0118289	0.0247367
RP11-277P12.20	23.2647	1.50677	1.01002e-119	9.46792e-119						LINC00941	11.5585	1.16432	6.68425e-31	1.78584e-29	NFIX	24.8953	2.46978	8.36872e-137	9.72832e-136	AIMP2	32.3141	0.743473	4.43161e-229	2.24833e-227	MCUR1	28.8169	0.737759	1.31633e-182	5.8532e-181	MAP4K4	21.387	0.850934	1.76659e-101	9.08341e-100	CDV3	25.8593	0.737024	1.91402e-147	7.30237e-146	KIF5C	11.1238	0.556442	9.6139e-29	2.13498e-27	CLEC2A	2.49366	2.18992	0.0126432	0.0263586
PLEKHG5	23.2141	1.40868	3.28257e-119	3.06802e-118						UNC13A	11.5551	0.942168	6.95319e-31	1.85509e-29	FAM127A	24.8938	0.634526	8.68916e-137	1.00947e-135	AATF	32.2902	0.961904	9.58739e-229	4.85117e-227	REEP5	28.8072	0.804968	1.7416e-182	7.72621e-181	CDCA7	21.3831	0.658634	1.91892e-101	9.84016e-100	RP11-345J4.5	25.8514	0.659444	2.3468e-147	8.93565e-146	DLC1	11.0736	1.00603	1.68559e-28	3.73021e-27	WNT5B	2.47418	1.16432	0.0133543	0.0277714
ZMYM2	23.1418	0.972337	1.75673e-118	1.6371e-117											PCMTD2	24.766	1.32891	2.08348e-135	2.41022e-134	ATAD3A	32.2669	0.694259	2.03605e-228	1.02479e-226	AF127936.7	28.7963	2.45621	2.38676e-182	1.05393e-180	SEPHS1	21.3203	0.653611	7.36648e-101	3.76737e-99	MRPL34	25.825	0.529868	4.65069e-147	1.76025e-145	FAM161A	10.8479	0.828034	2.03992e-27	4.33335e-26	S100A14	2.46925	1.87111	0.0135398	0.0281418
CITED4	23.1407	1.259	1.80355e-118	1.67991e-117											ASIC4	24.6937	3.30093	1.25068e-134	1.4381e-133	SF1	32.254	0.54659	3.08697e-228	1.54559e-226	GSN	28.7846	0.795592	3.3468e-182	1.46767e-180	DDIT4	21.301	0.53494	1.11173e-100	5.67041e-99	SDF2L1	25.7787	0.590727	1.53538e-146	5.77691e-145	HOXA-AS2	10.8243	0.849493	2.64091e-27	5.56663e-26	PTPRR	2.46683	0.994658	0.0136314	0.0283229
EVL	23.1206	0.844546	2.87277e-118	2.67061e-117											PJA2	24.6884	1.19992	1.42352e-134	1.63585e-133	BRIX1	32.2362	0.70195	5.49939e-228	2.74624e-226	FHL3	28.6794	1.02084	6.89942e-181	2.99121e-179	KDM5B	21.2943	0.562818	1.28245e-100	6.52371e-99	YIF1B	25.6895	0.862682	1.53084e-145	5.73721e-144	CCDC74A	10.7428	0.804329	6.40492e-27	1.33823e-25	RP5-1043L13.1	2.46353	2.03501	0.0137576	0.0285789
NXPH4	23.1179	1.68547	3.05923e-118	2.84256e-117											JOSD2	24.6818	1.0146	1.67947e-134	1.92881e-133	IGDCC3	32.2305	1.1758	6.59951e-228	3.287e-226	IDH3B	28.6732	0.566959	8.24928e-181	3.56026e-179	FAM65B	21.2002	1.27878	9.50493e-100	4.79672e-98	PGP	25.6804	0.535582	1.93409e-145	7.23426e-144	HOXA3	10.7308	0.591238	7.29605e-27	1.51505e-25	TFF3	2.35795	1.17651	0.0183764	0.0376204
ENO2	23.0847	0.827691	6.60091e-118	6.12148e-117											SMARCD3	24.6308	1.99429	5.90709e-134	6.75157e-133	GLRX3	32.2282	0.502799	7.11353e-228	3.53379e-226	UBE2J1	28.6417	1.01643	2.03271e-180	8.75303e-179	LINC00617	21.1648	1.80969	2.01784e-99	1.01296e-97	APOA1BP	25.664	0.503276	2.94712e-145	1.10018e-143	C8orf4	10.7262	4.18941	7.66769e-27	1.58643e-25	KLHL30	2.35657	2.71474	0.0184446	0.037748
LOXL1	23.0808	1.21715	7.21162e-118	6.68459e-117											SH3D19	24.6168	1.73968	8.33913e-134	9.51988e-133	POP7	32.1716	0.523294	4.40533e-227	2.18276e-225	FXYD5	28.6315	0.727829	2.72433e-180	1.16785e-178	LINGO1	21.0573	1.16063	1.96113e-98	9.79333e-97	RP11-14N7.2	25.6209	0.991841	8.93232e-145	3.31504e-143	EFNB1	10.7176	0.656241	8.41357e-27	1.73698e-25	OAS1	2.34679	1.02663	0.018936	0.0386915
SLC2A1	23.0382	0.509778	1.93238e-117	1.7825e-116											MYO10	24.5875	0.756661	1.71939e-133	1.95932e-132	UBE2T	32.1653	0.593301	5.40274e-227	2.66312e-225	BRIX1	28.5696	0.685565	1.60226e-179	6.80729e-178	PTPN12	21.0549	0.677435	2.06135e-98	1.02669e-96	CD83	25.6031	1.62516	1.40755e-144	5.21369e-143	FGGY	10.6759	1.60276	1.31975e-26	2.69835e-25	RNF135	2.33845	1.48718	0.019364	0.0395151
FUT11	22.9746	1.52184	8.36929e-117	7.6941e-116											NCAN	24.5594	3.79401	3.43424e-133	3.9088e-132	DNAJC9	32.1322	0.815405	1.56704e-226	7.68453e-225	TIAL1	28.5551	0.803051	2.42689e-179	1.02879e-177	MYLIP	20.9728	1.28886	1.1618e-97	5.7416e-96	RABL6	25.5684	0.513397	3.43076e-144	1.26342e-142	PPP1R1A	10.5985	1.74797	3.02955e-26	6.122e-25	RP11-20G13.3	2.32007	2.92723	0.0203369	0.0414119
KLF13	22.8538	0.886322	1.33908e-115	1.22046e-114											SYT17	24.4775	2.48126	2.56575e-132	2.90299e-131	NCAPG	32.1263	1.47126	1.89479e-226	9.26793e-225	PCMT1	28.5465	0.583974	3.10904e-179	1.31504e-177	C1orf233	20.8932	2.35458	6.17834e-97	3.04542e-95	SDHD	25.5306	0.634607	9.02375e-144	3.31671e-142	CERCAM	10.5744	1.1443	3.91521e-26	7.89498e-25	GIMAP5	2.2738	2.46003	0.0229782	0.0465321
POLR3G	22.8341	0.517136	2.1048e-115	1.91652e-114											CPNE1	24.3932	0.558757	2.01869e-131	2.27323e-130	NAA20	32.0916	0.639396	5.78353e-226	2.82165e-224	ADIPOR1	28.5275	0.62784	5.33937e-179	2.24843e-177	RAD51AP1	20.8796	0.978631	8.19938e-97	4.03122e-95	DYNC1I1	25.5175	2.70917	1.26158e-143	4.62807e-142	B3GALTL	10.5467	2.09869	5.26243e-26	1.05781e-24	CRYBA4	2.26737	0.790601	0.0233678	0.0472559
KANK2	22.8084	1.07881	3.78285e-115	3.44119e-114											TMOD2	24.3895	4.26172	2.21313e-131	2.49071e-130	ITGB3BP	32.0786	0.752403	8.77197e-226	4.26873e-224	ABT1	28.5136	0.778587	7.9519e-179	3.3412e-177	ROR1	20.8639	1.44206	1.14033e-96	5.59203e-95	ATAD3A	25.5131	0.625271	1.4111e-143	5.16664e-142	SIM1	10.5455	3.38782	5.32789e-26	1.06984e-24	CPNE8	2.25115	1.04678	0.0243758	0.0492003
PRUNE2	22.8022	2.51123	4.35821e-115	3.9608e-114											RP11-849I19.1	24.3652	3.9509	4.00445e-131	4.50406e-130	TIMM17A	32.0344	0.585704	3.6209e-225	1.75626e-223	PPP2CA	28.5057	0.643269	9.95722e-179	4.16544e-177	BBX	20.8446	0.611598	1.70671e-96	8.34798e-95	DPYSL3	25.5097	1.05282	1.53778e-143	5.61967e-142	MYEF2	10.5264	0.759804	6.53081e-26	1.30589e-24
TBC1D17	22.7511	1.28201	1.40067e-114	1.26812e-113											FAM181B	24.2887	3.06676	2.58093e-130	2.89271e-129	RRM2	32.0343	0.844333	3.62742e-225	1.75626e-223	GRWD1	28.5036	0.846636	1.05651e-178	4.41005e-177	RAB31	20.8058	0.587471	3.8373e-96	1.87213e-94	SLMO2	25.4706	0.669908	4.17636e-143	1.52039e-141	HSD11B1L	10.4818	0.898927	1.04732e-25	2.08328e-24
VEGFA	22.6398	1.48402	1.75668e-113	1.57844e-112											BAMBI	24.2711	1.17277	3.95895e-130	4.42938e-129	TYW3	32.0313	0.732772	3.99882e-225	1.93118e-223	MRPS23	28.5004	0.57839	1.15721e-178	4.81985e-177	SATB2	20.8012	1.63284	4.22463e-96	2.05584e-94	RGS10	25.4192	1.14167	1.54715e-142	5.6216e-141	MAPK3	10.456	0.696533	1.37599e-25	2.7257e-24
DTNB	22.6275	1.15758	2.32525e-113	2.08835e-112											LYSMD2	24.2233	2.055	1.26344e-129	1.41026e-128	MCRS1	32.03	0.774805	4.17013e-225	2.00882e-223	DKC1	28.4691	0.568294	2.82406e-178	1.17113e-176	CTH	20.7792	1.33483	6.68243e-96	3.24362e-94	CAPN2	25.3421	0.669823	1.09901e-141	3.9556e-140	SALL2	10.4179	1.39659	2.05397e-25	4.04769e-24
NID1	22.5321	0.776722	2.01336e-112	1.80314e-111											MGLL	24.2148	0.979188	1.5547e-129	1.73435e-128	EIF4A3	32.0265	0.651272	4.66919e-225	2.24356e-223	MRPL54	28.4637	0.544324	3.3016e-178	1.36619e-176	FOXD1	20.7762	2.33023	7.10659e-96	3.44074e-94	TEAD4	25.3377	0.791939	1.22799e-141	4.40321e-140	PDLIM1	10.3576	2.01846	3.8667e-25	7.51897e-24
FEZ1	22.501	0.58268	4.05732e-112	3.62348e-111											SCD5	24.123	1.86378	1.43426e-128	1.59162e-127	LMNB1	32.0127	0.967211	7.26895e-225	3.48398e-223	NDFIP2	28.4631	1.20895	3.35253e-178	1.38426e-176	GMCL1	20.7244	0.810555	2.08731e-95	1.00804e-93	CHMP4B	25.2894	0.68129	4.17492e-141	1.48861e-139	RP11-126K1.6	10.3481	0.873092	4.26951e-25	8.27695e-24
AGPAT2	22.1594	0.738958	8.46361e-109	7.44018e-108											CERS4	24.0664	2.30419	5.61896e-128	6.22097e-127	PPP2CA	32.0074	0.673782	8.60973e-225	4.10598e-223	CNIH1	28.4219	0.681951	1.08533e-177	4.46201e-176	HOXD9	20.6136	1.54577	2.07133e-94	9.92782e-93	HTATIP2	25.225	1.48848	2.12992e-140	7.56617e-139	PLEKHA5	10.3226	0.635434	5.57112e-25	1.0724e-23
SLC39A10	22.112	0.678909	2.42257e-108	2.11889e-107											DYNLT3	24.0069	5.42311	2.3534e-127	2.5935e-126	MRPL48	31.9772	0.756697	2.26245e-224	1.07627e-222	POP7	28.4017	0.516969	1.92417e-177	7.89365e-176	AK5	20.5885	1.62919	3.4772e-94	1.65828e-92	CCM2	25.1941	0.997853	4.64756e-140	1.6479e-138	ATAT1	10.2859	0.602113	8.15678e-25	1.56067e-23
FNDC4	22.0025	0.965989	2.72555e-107	2.36545e-106											GPR155	23.9525	2.96904	8.70925e-127	9.55363e-126	POLR3H	31.973	0.873417	2.59031e-224	1.22917e-222	MRPL15	28.3515	0.547986	8.02786e-177	3.26523e-175	KCNF1	20.5839	1.86411	3.82382e-94	1.81451e-92	NDUFAF4	25.1862	0.670956	5.68055e-140	2.01043e-138	C1orf54	10.2681	1.2641	9.81522e-25	1.86861e-23
KDM4B	21.963	1.18801	6.49992e-107	5.62069e-106											GAD1	23.8976	2.85432	3.24655e-126	3.54298e-125	ARPC5L	31.9201	0.555967	1.40565e-223	6.63719e-222	DPH2	28.3499	0.817724	8.40367e-177	3.41082e-175	CHPT1	20.558	0.625805	6.53324e-94	3.09251e-92	TSR3	25.1583	0.698017	1.14692e-139	4.05159e-138	RHNO1	10.2334	0.570591	1.40509e-24	2.65908e-23
KIAA1217	21.8667	1.31874	5.38658e-106	4.63275e-105											EPS8	23.8852	1.62091	4.35962e-126	4.74681e-125	WDR74	31.8735	0.713986	6.22169e-223	2.91609e-221	PNO1	28.2715	0.787932	7.74187e-176	3.12228e-174	PCSK9	20.523	1.01312	1.34123e-93	6.31734e-92	SDCCAG3	25.1026	1.17741	4.66306e-139	1.63516e-137	DYRK4	10.2106	0.710515	1.77765e-24	3.33764e-23
TNIP1	21.824	0.623842	1.37166e-105	1.17811e-104											RP11-11N9.4	23.8836	0.933242	4.539e-126	4.9393e-125	NDUFAF4	31.8584	0.729997	1.00716e-222	4.70896e-221	DRG1	28.2504	0.694633	1.4084e-175	5.65612e-174	CEBPZ-AS1	20.4778	0.876374	3.39905e-93	1.58922e-91	PLA2G16	25.0941	0.824978	5.76986e-139	2.01956e-137	VANGL2	10.2071	1.29906	1.8422e-24	3.45544e-23
CHD3	21.7876	0.986197	3.04384e-105	2.60846e-104											POU3F2	23.8791	2.23959	5.04563e-126	5.48749e-125	SMARCB1	31.8542	0.510667	1.15024e-222	5.36477e-221	NAA50	28.2318	0.714994	2.3803e-175	9.5192e-174	AGFG1	20.4689	1.18117	4.0781e-93	1.90205e-91	RNASEH1	25.0894	0.682179	6.49692e-139	2.26573e-137	CAMKV	10.1844	0.667136	2.32754e-24	4.35295e-23
TMEM171	21.6575	0.727502	5.16188e-104	4.3861e-103											EPDR1	23.8553	2.97758	8.92967e-126	9.68405e-125	TMCO1	31.8297	0.540535	2.51776e-222	1.17144e-220	CIB1	28.2251	0.750406	2.8752e-175	1.14743e-173	JAK1	20.467	0.896141	4.23978e-93	1.97264e-91	IFRD2	25.0396	0.643141	2.26754e-138	7.83614e-137	BOC	10.1781	0.900927	2.48321e-24	4.63955e-23
FAM69B	21.6413	0.787827	7.33769e-104	6.22383e-103											PRRX1	23.7843	1.33576	4.8512e-125	5.23425e-124	ERI3	31.8057	0.530424	5.40505e-222	2.50259e-220	C11orf48	28.2074	0.505489	4.73833e-175	1.88309e-173	DAAM1	20.391	0.987417	2.01002e-92	9.30657e-91						ARL4C	10.1514	1.13367	3.26732e-24	6.0512e-23
HAP1	21.6192	3.32704	1.18632e-103	1.0049e-102											TNFAIP6	23.7422	2.61224	1.32386e-124	1.41956e-123	TRAP1	31.8046	0.528045	5.58997e-222	2.58194e-220	SNORA76	28.1919	0.775296	7.33971e-175	2.91086e-173	PBX1	20.3343	0.571307	6.3965e-92	2.94734e-90						2019-09-10	10.1392	0.554173	3.70036e-24	6.80694e-23
ARHGEF10	21.5952	1.21507	1.99094e-103	1.68422e-102											MMP24-AS1	23.7299	0.624869	1.77071e-124	1.89551e-123	PLIN2	31.8001	0.881111	6.44452e-222	2.96946e-220	RUVBL2	28.1651	0.571109	1.56736e-174	6.19024e-173	CHST2	20.2662	0.707643	2.55532e-91	1.16895e-89						POU2F1	10.0998	0.590621	5.53664e-24	1.01069e-22
PTPRB	21.5846	2.4117	2.50583e-103	2.11885e-102											SOX5	23.7034	2.92917	3.32761e-124	3.55019e-123	ELP5	31.7976	0.65498	6.99321e-222	3.21452e-220	CPSF6	28.1524	0.733135	2.24107e-174	8.83277e-173	SUZ12	20.2202	0.865403	6.50274e-91	2.96053e-89						CDO1	10.0814	1.7096	6.67914e-24	1.21344e-22
ADCY2	21.5016	2.75932	1.50336e-102	1.26502e-101											EMP2	23.5985	0.942465	3.9906e-123	4.24093e-122	KLHDC3	31.7076	0.545843	1.22135e-220	5.58716e-219	NOC2L	28.133	0.538217	3.8667e-174	1.52085e-172	KIAA1430	20.189	0.788562	1.2234e-90	5.54336e-89						HOMER2	10.0676	1.85002	7.68331e-24	1.3919e-22
LPP	21.4825	1.08796	2.26955e-102	1.90743e-101											COL6A1	23.5519	0.625607	1.20043e-122	1.2729e-121	ABCF1	31.6783	0.687181	3.09617e-220	1.41298e-218	SRP72	28.1173	0.531568	6.02372e-174	2.36437e-172	CENPU	20.1701	0.623214	1.7911e-90	8.09644e-89						C12orf68	10.0647	1.2825	7.91057e-24	1.43171e-22
FAM114A1	21.4825	1.44945	2.26979e-102	1.90743e-101											HAPLN1	23.5447	1.3975	1.42256e-122	1.50676e-121	GNAI3	31.6776	0.666391	3.16316e-220	1.44011e-218	ELP5	28.099	0.615692	1.00727e-173	3.94552e-172	PSMB9	20.1082	1.65975	6.25634e-90	2.82142e-88						ALDH2	10.0377	0.930076	1.04055e-23	1.87969e-22
WDR60	21.3694	0.643497	2.57556e-101	2.14548e-100											PXDC1	23.365	2.14958	9.70886e-121	1.01538e-119	VPS25	31.6692	0.620798	4.13033e-220	1.87596e-218	HSPB8	28.0697	3.10304	2.29908e-173	8.95047e-172	AC009336.24	20.0304	1.27592	2.98996e-89	1.33889e-87						COL5A2	10.0225	0.635957	1.21431e-23	2.1853e-22
TNRC6C	21.3364	0.849292	5.2197e-101	4.3405e-100											NCAM1	23.2856	1.47472	6.21043e-120	6.43859e-119	EIF2S1	31.5833	0.671551	6.25567e-219	2.80125e-217	AKIRIN1	28.0682	0.612237	2.39536e-173	9.30628e-172	CHST8	20.0157	1.12295	4.0191e-89	1.79551e-87						WNK3	10.0222	0.991787	1.21802e-23	2.18992e-22
CALCRL	21.2849	1.83109	1.56779e-100	1.29918e-99											GLIPR2	23.2353	0.990236	2.00396e-119	2.07195e-118	MAPRE1	31.5676	0.660833	1.02841e-218	4.59437e-217	DR1	28.0601	0.762032	3.01052e-173	1.16252e-171	KIF20B	20.0054	0.842233	4.94359e-89	2.20336e-87						DPYSL4	9.99126	1.30431	1.66446e-23	2.98414e-22
FOXD1	21.2567	2.03484	2.85987e-100	2.36373e-99											MXRA7	23.2175	1.49619	3.03401e-119	3.13186e-118	MRPS18B	31.5065	0.566347	7.06948e-218	3.13622e-216	EMG1	28.0505	0.725111	3.93572e-173	1.51672e-171	FAF1	19.9793	0.814312	8.33766e-89	3.69882e-87						FGFR2	9.98291	2.42649	1.81086e-23	3.24052e-22
EHBP1	21.2556	1.17462	2.92808e-100	2.41906e-99											CCZ1B	23.2162	3.20876	3.12379e-119	3.22279e-118	PSMD3	31.4773	0.609121	1.77874e-217	7.85446e-216	DIRAS3	28.0398	2.74827	5.32256e-173	2.04704e-171	RPP25	19.9421	0.6116	1.75705e-88	7.75867e-87						SESTD1	9.95392	0.834776	2.42433e-23	4.32211e-22
EMID1	21.2034	1.82332	8.87939e-100	7.31677e-99											MAP3K13	23.2151	0.906544	3.20354e-119	3.30328e-118	IGF2BP1	31.4634	1.12602	2.75197e-217	1.2096e-215	HERPUD1	28.0263	0.833445	7.76186e-173	2.97918e-171	PRR24	19.9229	1.05123	2.57878e-88	1.13609e-86						ATP6V1B2	9.93361	0.503219	2.97297e-23	5.29527e-22
KMT2E	21.2027	0.524289	9.0231e-100	7.43198e-99											CTSF	23.1597	4.13151	1.16159e-118	1.19004e-117	PPIH	31.4292	0.731756	8.07881e-217	3.54279e-215	TMEM167A	28.0168	0.539519	1.01393e-172	3.88387e-171	MGAT4B	19.8665	1.16009	7.94209e-88	3.49086e-86						VAMP5	9.93241	0.575963	3.00905e-23	5.35454e-22
ARHGEF2	21.1988	0.665971	9.80635e-100	8.07014e-99											RPRML	23.0849	3.14727	6.56619e-118	6.69821e-117	RARS	31.4061	0.729575	1.66954e-216	7.30461e-215	HMGA2	28.0039	0.754514	1.45538e-172	5.55255e-171	TNRC6C	19.8014	1.01138	2.89545e-87	1.26683e-85						STAR	9.91966	1.6402	3.41928e-23	6.05629e-22
ADAMTS5	21.1872	2.70413	1.25275e-99	1.03007e-98											FYN	23.0771	0.739371	7.85647e-118	8.01016e-117	CPSF6	31.3952	0.769108	2.35282e-216	1.02706e-214	NDUFAF4	27.9778	0.707829	3.0307e-172	1.15167e-170	ATAD5	19.7393	1.21737	9.92077e-87	4.32074e-85						SALL1	9.88976	0.864413	4.61146e-23	8.14521e-22
RNF8	21.0909	0.65179	9.63398e-99	7.87057e-98											VGF	22.8916	1.08024	5.62706e-116	5.69452e-115	GSPT1	31.304	0.556787	4.11288e-215	1.78312e-213	RAD23B	27.9354	0.528095	9.92249e-172	3.75558e-170	HIST1H1C	19.6942	1.09346	2.41856e-86	1.04618e-84						DTX4	9.8747	2.89264	5.35941e-23	9.44008e-22
CDC42EP5	21.0478	1.03477	2.39504e-98	1.94997e-97											CCDC107	22.6075	0.788432	3.65618e-113	3.63635e-112	SCAMP3	31.2646	0.847215	1.41244e-214	6.05475e-213	C19orf24	27.9337	0.591208	1.04161e-171	3.92682e-170	LIMS1	19.6692	0.80295	3.96193e-86	1.7099e-84						RP11-834C11.6	9.87403	1.32307	5.3954e-23	9.4947e-22
DHRS7	21.0399	0.909592	2.82702e-98	2.29971e-97											FGFBP3	22.4341	1.2267	1.8288e-111	1.80011e-110	G3BP1	31.2499	0.670117	2.23685e-214	9.56731e-213	COPS5	27.9036	0.679591	2.41543e-171	9.05241e-170	PPP3CA	19.6601	0.715873	4.73339e-86	2.03824e-84						RGMB	9.79894	0.87962	1.13773e-22	1.98386e-21
EGFL7	20.8346	0.844925	2.10366e-96	1.69466e-95											LINC00657	22.4314	0.730984	1.9447e-111	1.9132e-110	CTPS1	31.2453	0.75806	2.58497e-214	1.10315e-212	TMEM11	27.8978	0.726576	2.83955e-171	1.0621e-169	SLCO4A1	19.5779	0.849686	2.38842e-85	1.02385e-83						ANGPT1	9.77205	2.60233	1.48412e-22	2.58077e-21
DGCR6	20.7589	1.0187	1.01772e-95	8.16059e-95											PLP1	22.3746	2.24519	6.96155e-111	6.82418e-110	TFB2M	31.2287	1.1094	4.35222e-214	1.85319e-212	NIPA2	27.8776	0.8552	4.9833e-171	1.85667e-169	GRAMD1A	19.5579	0.643731	3.53443e-85	1.51172e-83						DDR1	9.7362	0.936795	2.11304e-22	3.65443e-21
FUK	20.7319	1.53362	1.78532e-95	1.43035e-94											RLBP1	22.3269	4.63948	2.02295e-110	1.96987e-109	UBE2J2	31.2275	0.63263	4.50696e-214	1.9148e-212	POLDIP2	27.8585	0.589198	8.5085e-171	3.1639e-169	CHD2	19.5126	0.80972	8.58758e-85	3.6648e-83						PNMA2	9.73285	0.689816	2.18393e-22	3.77362e-21
NPAS2	20.7191	2.1669	2.33196e-95	1.86674e-94											GSTK1	22.286	0.626786	5.05713e-110	4.91691e-109	DUS3L	31.2154	1.09817	6.58814e-214	2.79279e-212	CDC42EP1	27.8514	1.31632	1.0345e-170	3.83932e-169	MPP6	19.51	0.945321	9.03417e-85	3.84678e-83						RAB28	9.71052	0.687268	2.71939e-22	4.68609e-21
TET1	20.6841	0.726586	4.81583e-95	3.84863e-94											CLEC11A	22.157	1.68714	8.93664e-109	8.62729e-108	MESDC1	31.1856	1.03877	1.67221e-213	7.07296e-212	ITM2B	27.8462	0.517487	1.19721e-170	4.43455e-169	IVNS1ABP	19.5024	0.606169	1.04848e-84	4.45451e-83						C1QL4	9.68419	3.56984	3.52e-22	6.04388e-21
IGSF8	20.5719	0.823197	4.89605e-94	3.88345e-93											HTRA1	22.1512	3.12786	1.01557e-108	9.79919e-108	TGFBI	31.1569	1.74544	4.08496e-213	1.724e-211	RRP1	27.8412	0.724307	1.37605e-170	5.08713e-169	KMT2A	19.4997	0.742591	1.10414e-84	4.68057e-83						MYL9	9.6815	1.0277	3.61386e-22	6.19946e-21
AK5	20.556	1.32663	6.79928e-94	5.38858e-93											PGM2L1	22.1484	1.82475	1.08089e-108	1.04242e-107	SYNCRIP	31.1455	0.541388	5.84103e-213	2.45968e-211	PSMD6	27.7684	0.637548	1.04598e-169	3.82245e-168	ST8SIA4	19.4778	1.09193	1.69452e-84	7.15146e-83						UBXN11	9.66368	0.753965	4.30146e-22	7.35917e-21
RNMT	20.4507	0.529044	5.92741e-93	4.66658e-92											AGAP2	22.1387	3.22661	1.33936e-108	1.28973e-107	MRPL3	31.1103	0.501405	1.74839e-212	7.33015e-211	SCO2	27.7497	0.854403	1.75941e-169	6.4173e-168	CHPF	19.4225	0.587526	4.98343e-84	2.08474e-82						RARA	9.6607	0.695966	4.42827e-22	7.56933e-21
CD55	20.4285	0.513553	9.33785e-93	7.33041e-92											ARNT2	22.1387	2.75418	1.34092e-108	1.29058e-107	POLR3K	31.0473	0.583218	1.24139e-211	5.18178e-210	SELT	27.729	0.71861	3.12305e-169	1.13693e-167	ARHGAP18	19.4176	1.28711	5.47609e-84	2.28083e-82						SLC25A24	9.6579	0.741122	4.55116e-22	7.77242e-21
ASH1L	20.4152	0.721502	1.22543e-92	9.60801e-92											LDOC1	22.0653	1.30248	6.81489e-108	6.51633e-107	CHTOP	31.042	0.577022	1.4629e-211	6.09306e-210	TRIAP1	27.6865	0.688441	1.01549e-168	3.68982e-167	PID1	19.4153	1.28621	5.73374e-84	2.38294e-82						MCHR1	9.59916	1.01025	8.06013e-22	1.35826e-20
LCOR	20.3884	1.13968	2.12011e-92	1.65955e-91											SFXN3	22.0651	2.69344	6.83881e-108	6.53593e-107	USP14	31.0052	0.793264	4.58057e-211	1.90368e-209	PTP4A3	27.6773	0.644603	1.30953e-168	4.74917e-167	CTBP2	19.3935	0.528037	8.75362e-84	3.63009e-82						RP4-610C12.3	9.58485	1.12514	9.25873e-22	1.55749e-20
NANOG	20.372	2.78667	2.96468e-92	2.3178e-91											ATP1B1	22.0069	0.805832	2.47536e-107	2.35982e-106	KRT10	30.9526	0.511469	2.34517e-210	9.66232e-209	AQP3	27.6746	3.04662	1.41073e-168	5.10648e-167	BCL11A	19.3444	1.27164	2.27173e-83	9.35971e-82						NCALD	9.53582	1.20088	1.48705e-21	2.4818e-20
PPIC	20.3643	1.00844	3.46484e-92	2.70771e-91											NUDT16	22.0064	4.98489	2.50262e-107	2.38462e-106	LIMCH1	30.8925	1.0234	1.50776e-209	6.14573e-208	ABCF1	27.637	0.643448	4.00072e-168	1.43996e-166	TMEM88	19.3171	0.581871	3.8558e-83	1.5852e-81						PBX2	9.53067	0.644546	1.56278e-21	2.60592e-20
ARHGDIG	20.2938	2.25467	1.45981e-91	1.13663e-90											RNF157	22.0003	1.70306	2.85924e-107	2.71898e-106	MRPS18C	30.8195	0.592332	1.43591e-208	5.79101e-207	NAA20	27.5354	0.603474	6.62322e-167	2.3749e-165	FLVCR1-AS1	19.2397	1.08151	1.7208e-82	7.0291e-81						LINC00966	9.52884	3.14581	1.59046e-21	2.64744e-20
CCNY	20.2562	1.10898	3.13537e-91	2.43825e-90											MEF2C	21.9774	0.820702	4.7378e-107	4.49419e-106	NIP7	30.7665	0.850483	7.36621e-208	2.96451e-206	MED8	27.5095	0.817479	1.35126e-166	4.82708e-165	EGLN3	19.2389	1.00832	1.74988e-82	7.13264e-81						BAZ2B	9.48989	0.584638	2.31282e-21	3.81656e-20
RCOR1	20.2264	1.15722	5.73559e-91	4.44945e-90											TENC1	21.9322	2.84153	1.2802e-106	1.21017e-105	NT5C3B	30.7373	0.570505	1.80881e-207	7.24892e-206	NOSIP	27.479	0.515067	3.12648e-166	1.11478e-164	CFLAR	19.2314	1.09945	2.02219e-82	8.22503e-81						OSBPL9	9.40544	0.546722	5.18124e-21	8.44043e-20
CHST8	20.1937	0.902146	1.11295e-90	8.61981e-90											RGS3	21.5999	1.35744	1.79866e-103	1.66236e-102	KIFC1	30.7329	1.41332	2.06683e-207	8.26559e-206	NGEF	27.4308	1.47949	1.17798e-165	4.19237e-164	ETNK2	19.2201	1.20038	2.51114e-82	1.0192e-80						ATOH8	9.33857	0.895965	9.76478e-21	1.57192e-19
BTG2	20.1918	1.0364	1.15464e-90	8.93547e-90											KIAA0226L	21.4718	4.48611	2.85996e-102	2.62923e-101	NEFH	30.7325	0.973067	2.09423e-207	8.35765e-206	SURF2	27.4112	0.643345	2.01625e-165	7.16239e-164	AKAP9	19.1507	0.607434	9.54405e-82	3.8491e-80						STRA6	9.31573	0.944783	1.21119e-20	1.93994e-19
RBMS3	20.0546	1.38603	1.84036e-89	1.41332e-88											ARHGAP22	21.4627	2.77002	3.47565e-102	3.19372e-101	DNTTIP2	30.6432	0.865835	3.26012e-206	1.29293e-204	DNAJB11	27.3974	0.703449	2.94736e-165	1.04118e-163	ARFGEF1	19.0798	1.42695	3.71447e-81	1.48237e-79						ZNF738	9.29878	0.756981	1.42063e-20	2.26587e-19
CTDSPL	19.9546	1.03345	1.3685e-88	1.04464e-87											RAC3	21.3731	0.500972	2.37671e-101	2.17032e-100	PABPC4	30.639	0.577572	3.70501e-206	1.46632e-204	PSMC4	27.3969	0.546611	2.98855e-165	1.05184e-163	CD55	18.9697	0.59235	3.03379e-80	1.20568e-78						SOX21	9.26634	2.50123	1.9265e-20	3.05486e-19
C1orf233	19.9194	2.01357	2.76402e-88	2.10401e-87											ELAVL3	21.1422	2.99377	3.25619e-99	2.92719e-98	TRMT10C	30.6182	0.755241	7.01714e-206	2.76568e-204	PSMD12	27.392	0.80444	3.41644e-165	1.20022e-163	UXS1	18.9518	0.772955	4.26506e-80	1.69148e-78						RIC3	9.24665	1.6775	2.31642e-20	3.66402e-19
ZBTB20	19.9029	1.30308	3.84113e-88	2.91693e-87											ZCCHC24	20.9569	2.15169	1.62272e-97	1.44044e-96	SUGT1	30.6165	0.61438	7.3833e-206	2.904e-204	HNRNPH3	27.3488	0.502365	1.11624e-164	3.90704e-163	SLC25A36	18.9371	0.588586	5.63965e-80	2.23199e-78						SEC14L1	9.21891	0.500535	3.00141e-20	4.724e-19
PCSK9	19.8877	0.759234	5.19694e-88	3.94339e-87											LRRC4C	20.9077	3.05044	4.56055e-97	4.04074e-96	SAFB	30.613	0.720267	8.21331e-206	3.22381e-204	MRPS35	27.3347	0.626991	1.64045e-164	5.73135e-163	RFC1	18.9278	0.603129	6.72908e-80	2.65764e-78						EFCAB2	9.18861	0.748019	3.97942e-20	6.23247e-19
CABIN1	19.8835	0.776992	5.65059e-88	4.28591e-87											PRSS23	20.8781	1.40657	8.46806e-97	7.48895e-96	RUVBL2	30.5836	0.572278	2.02067e-205	7.91506e-204	TOP1	27.3089	0.516349	3.32169e-164	1.1584e-162	FMNL2	18.8961	0.852001	1.22824e-79	4.82098e-78						RP4-665J23.1	9.17429	1.56819	4.54568e-20	7.11349e-19
ARRDC3	19.8782	1.25983	6.28559e-88	4.76566e-87											APBA2	20.8695	0.981116	1.01395e-96	8.95882e-96	RAE1	30.5786	0.929433	2.35637e-205	9.21107e-204	VASP	27.257	0.960701	1.37345e-163	4.74637e-162	PLOD1	18.8614	0.581952	2.36839e-79	9.25807e-78						PAX6	9.10786	4.85931	8.40191e-20	1.30079e-18
C1orf63	19.8367	0.747889	1.43485e-87	1.0853e-86											FXYD3	20.819	3.94728	2.91013e-96	2.56296e-95	ASPM	30.568	1.22283	3.2559e-205	1.27013e-203	CISD1	27.178	0.517722	1.18216e-162	4.04863e-161	KIF23	18.8158	1.15578	5.6007e-79	2.18485e-77						PLCB2	9.1023	1.31218	8.84415e-20	1.36608e-18
CD7	19.825	2.79626	1.81191e-87	1.36942e-86											SMARCA2	20.7022	1.94907	3.30736e-95	2.88615e-94	TMX2	30.543	0.723187	7.01519e-205	2.73106e-203	RARS	27.1724	0.680445	1.37523e-162	4.693e-161	UBALD2	18.7844	1.03411	1.01336e-78	3.94508e-77						NAV2	9.0829	0.595829	1.05724e-19	1.62776e-18
FAM124A	19.7405	1.66072	9.68901e-87	7.27954e-86											LINC00511	20.6656	1.95452	7.06968e-95	6.16086e-94	UBA2	30.5084	0.619869	2.01774e-204	7.83919e-203						SLC16A1	18.7752	0.500737	1.20502e-78	4.67216e-77						MAPK10	8.9743	1.0539	2.85151e-19	4.30003e-18
JAK1	19.6825	0.67973	3.04867e-86	2.28244e-85											FARP2	20.6596	1.87829	8.00057e-95	6.9689e-94	RPL7L1	30.4017	0.518282	5.21242e-203	2.01688e-201						ASH1L	18.7584	0.839057	1.65267e-78	6.3948e-77						MGAT5B	8.96599	1.76898	3.07514e-19	4.62994e-18
FGF19	19.6234	1.44168	9.76467e-86	7.29044e-85											ST3GAL5	20.6403	1.8581	1.19303e-94	1.03777e-93	SAFB2	30.386	0.78799	8.4024e-203	3.24462e-201						KCTD3	18.7531	0.752786	1.82689e-78	7.05461e-77						SPATA13	8.94509	1.46381	3.71647e-19	5.56042e-18
FOS	19.5601	0.836087	3.38173e-85	2.51795e-84											MATN2	20.5765	3.35148	4.4566e-94	3.86428e-93	UTP18	30.3267	0.77476	5.10203e-202	1.96222e-200						SPC25	18.689	0.778234	6.08256e-78	2.33462e-76						LINC00672	8.92936	3.06398	4.28494e-19	6.39089e-18
DENND2A	19.5524	1.26359	3.93436e-85	2.92372e-84											LRP1	20.5254	1.45103	1.27672e-93	1.10352e-92	CHRAC1	30.2791	0.97692	2.16151e-201	8.29638e-200						DESI2	18.6669	0.554033	9.2081e-78	3.52718e-76						CPLX1	8.91657	1.56387	4.80942e-19	7.15636e-18
CDH4	19.5443	1.63253	4.6107e-85	3.42366e-84											ABHD2	20.5128	1.54823	1.65596e-93	1.42937e-92	KIF20B	30.2766	1.1147	2.32825e-201	8.91842e-200						DRAXIN	18.6595	1.40273	1.05625e-77	4.03787e-76						PRAME	8.87281	0.749868	7.13203e-19	1.05302e-17
TBC1D8	19.5425	2.28219	4.77803e-85	3.54652e-84											DST	20.4854	0.729419	2.90487e-93	2.50173e-92	NOSIP	30.2509	0.531477	5.07024e-201	1.9344e-199						LPIN1	18.6504	1.3092	1.25383e-77	4.78361e-76						HS6ST1	8.86097	0.816929	7.93203e-19	1.16843e-17
TNFRSF25	19.5104	1.42235	8.95655e-85	6.64031e-84											CNTN1	20.365	3.52461	3.42012e-92	2.92566e-91	PRPF19	30.2315	0.757236	9.12253e-201	3.47348e-199						FLNB	18.6455	0.915767	1.37313e-77	5.22833e-76						ABCB4	8.85502	3.66988	8.36662e-19	1.23055e-17
EPHA3	19.5057	1.84293	9.82644e-85	7.2824e-84											CRYAB	20.3353	2.59623	6.26793e-92	5.35455e-91	ZNF207	30.2108	0.574332	1.7087e-200	6.49307e-199						TENM3	18.5628	1.47874	6.42508e-77	2.42703e-75						SMIM14	8.85319	0.730235	8.50552e-19	1.25001e-17
TLE2	19.4871	2.12434	1.4119e-84	1.04596e-83											PPP1R14C	20.3	2.10334	1.28532e-91	1.09753e-90	CHRNA3	30.1827	2.34702	3.99266e-200	1.5142e-198						LPP	18.5625	1.18028	6.4683e-77	2.43852e-75						CYYR1	8.77792	0.815368	1.66532e-18	2.41579e-17
BMPR2	19.4686	1.30616	2.02793e-84	1.49941e-83											DHRS13	20.0835	1.21104	1.02973e-89	8.68397e-89	PAK1IP1	30.1762	0.870033	4.86543e-200	1.84153e-198						TMPO	18.5553	0.538447	7.39261e-77	2.77056e-75						MSI1	8.75755	0.695468	1.99533e-18	2.88356e-17
P4HA2	19.4269	1.75127	4.56774e-84	3.36556e-83											VEGFA	19.9945	1.64484	6.14513e-89	5.1482e-88	CWC15	30.1721	0.556096	5.5077e-200	2.08049e-198						TAP1	18.461	1.36334	4.25355e-76	1.58169e-74						PTPRF	8.71993	0.53349	2.78368e-18	4.00463e-17
PTRF	19.3874	0.883083	9.86464e-84	7.25156e-83											MAGI2	19.9871	2.17238	7.1332e-89	5.97335e-88	PRPF31	30.0884	0.595768	6.87197e-199	2.57039e-197						SPRY4	18.4319	0.893075	7.29408e-76	2.70704e-74						KCTD17	8.68248	0.641154	3.87235e-18	5.52085e-17
TENM1	19.3856	2.10478	1.02028e-83	7.49725e-83											MYEF2	19.9768	1.07954	8.76998e-89	7.34077e-88	CENPU	30.0856	0.853316	7.47909e-199	2.792e-197						SVIL	18.3983	0.960869	1.35538e-75	5.02044e-74						RP11-44F21.5	8.65081	2.27951	5.11372e-18	7.22052e-17
RIMKLA	19.343	1.28708	2.33319e-83	1.70659e-82											P2RX7	19.9371	5.37318	1.93948e-88	1.61986e-87	LTV1	30.0731	0.970265	1.09074e-198	4.06386e-197						ZNF467	18.3644	1.51789	2.53075e-75	9.33783e-74						BEND5	8.58648	0.671616	8.96755e-18	1.24956e-16
BAZ2B	19.2918	0.833053	6.29656e-83	4.59676e-82											CTXN1	19.9305	0.544267	2.21321e-88	1.84767e-87	EWSR1	30.0538	0.517001	1.94576e-198	7.23535e-197						TGFB1I1	18.3584	0.893582	2.82613e-75	1.04076e-73						MED22	8.56051	0.757309	1.12366e-17	1.55439e-16
HOXD8	19.1015	1.00356	2.45274e-81	1.77498e-80											COBL	19.9177	4.82894	2.8578e-88	2.38371e-87	LIN28B	30.0146	1.86467	6.32308e-198	2.34212e-196						SGOL2	18.3532	0.888485	3.11287e-75	1.14414e-73						HIVEP3	8.53765	1.21672	1.36977e-17	1.88526e-16
SVIL	19.0938	0.801356	2.84131e-81	2.05462e-80											MAP1LC3A	19.8979	4.62756	4.24239e-88	3.53397e-87	PSME3	29.9834	0.813635	1.616e-197	5.96262e-196						STAG2	18.329	0.816138	4.85748e-75	1.77853e-73						KCNE4	8.51907	2.01764	1.60835e-17	2.20884e-16
SNAPC3	18.9856	0.684945	2.24239e-80	1.61236e-79											FAM134B	19.7864	2.31012	3.89586e-87	3.21442e-86	PPT1	29.9819	0.58349	1.68867e-197	6.20676e-196						CKAP2	18.3285	0.671726	4.90511e-75	1.79253e-73						CCDC181	8.50088	0.584996	1.88164e-17	2.57676e-16
PPP3CA	18.8367	0.515	3.77565e-79	2.69149e-78											FAM212B	19.706	3.35475	1.91675e-86	1.57603e-85	CDK2AP2	29.9681	0.876999	2.55333e-197	9.3668e-196						GRK6	18.324	0.9523	5.32726e-75	1.94308e-73						ODF2	8.48163	0.614423	2.22063e-17	3.0301e-16
HK2	18.8034	0.938264	7.08843e-79	5.03796e-78											ACER3	19.6803	1.50266	3.18086e-86	2.60981e-85	DDX56	29.9677	0.787585	2.58472e-197	9.46375e-196						LOXL1	18.3143	1.26655	6.36085e-75	2.31564e-73						FAM115A	8.47414	0.776225	2.36831e-17	3.22469e-16
JARID2	18.8009	0.685535	7.41801e-79	5.26828e-78											RP11-472N13.3	19.6505	4.59436	5.72563e-86	4.68563e-85	H1F0	29.9603	1.82655	3.23209e-197	1.18114e-195						SOX13	18.309	0.933677	7.01243e-75	2.54798e-73						MMD	8.46525	0.799341	2.55598e-17	3.47278e-16
HIF3A	18.7883	3.04085	9.42241e-79	6.68185e-78											ST20	19.6438	1.03577	6.5343e-86	5.34054e-85	FAM32A	29.9477	0.60978	4.71371e-197	1.71601e-195						E2F1	18.2692	1.02875	1.45496e-74	5.24667e-73						CLEC11A	8.43457	0.936966	3.32433e-17	4.5007e-16
HLTF	18.7659	0.795527	1.43488e-78	1.01603e-77											SH3KBP1	19.6339	0.527034	7.94336e-86	6.48663e-85	CIAPIN1	29.9014	0.583072	1.88619e-196	6.8405e-195						EHBP1	18.2623	1.25605	1.65242e-74	5.93626e-73						C3orf14	8.40944	0.764317	4.11956e-17	5.55761e-16
FBXO21	18.7419	0.645792	2.25599e-78	1.59508e-77											LPHN3	19.5871	1.53409	1.99114e-85	1.62112e-84	TXNL1	29.8847	0.502974	3.11383e-196	1.12499e-194						LAMP5	18.2295	1.36901	3.01144e-74	1.07577e-72						KCNK5	8.36696	1.70037	5.91237e-17	7.92582e-16
COL5A2	18.6906	0.746731	5.90802e-78	4.16795e-77											CSNK1E	19.524	0.574025	6.85951e-85	5.56581e-84	EIF3J	29.8812	0.501239	3.45857e-196	1.24718e-194						IGFBP7	18.2185	2.20707	3.68234e-74	1.31053e-72
GOLGB1	18.6903	0.863909	5.93927e-78	4.18845e-77											SPATA6	19.4315	2.15632	4.18199e-84	3.36464e-83	PMAIP1	29.8723	0.936882	4.51349e-196	1.62146e-194						PPIC	18.1595	1.13516	1.08082e-73	3.81105e-72
DHRS3	18.5909	1.00717	3.80943e-77	2.67558e-76											SNHG18	19.3958	2.65193	8.38157e-84	6.72076e-83	RAB8A	29.86	0.861392	6.50815e-196	2.33364e-194						CENPM	17.9571	0.611231	4.22032e-72	1.45846e-70
N4BP3	18.5804	1.34588	4.6314e-77	3.2493e-76											RP11-304L19.5	19.3631	0.613244	1.57941e-83	1.2622e-82	TMEM97	29.8432	0.588636	1.07721e-195	3.8481e-194						NOL3	17.9493	0.713741	4.86094e-72	1.6768e-70
SGK1	18.4821	1.61598	2.87893e-76	2.00359e-75											IL6ST	19.3479	1.50072	2.12398e-83	1.69598e-82	DBF4	29.7684	0.928508	1.00159e-194	3.57127e-193						SEMA3E	17.906	1.32831	1.05868e-71	3.61278e-70
ARFGEF1	18.4738	1.14925	3.35441e-76	2.33195e-75											ARMCX3	19.335	0.821179	2.72839e-83	2.17678e-82	TARBP2	29.6875	0.962358	1.11373e-193	3.94861e-192						HOXD8	17.8994	1.23228	1.19139e-71	4.05116e-70
CD46	18.4416	0.585718	6.08979e-76	4.22586e-75											ZEB1	19.301	0.887282	5.2667e-83	4.19314e-82	EXOSC3	29.6874	0.705178	1.11569e-193	3.94861e-192						SMC1A	17.8535	0.612747	2.71304e-71	9.19253e-70
FLVCR1	18.3842	0.612113	1.75655e-75	1.21405e-74											LINC00643	19.2807	5.23095	7.79444e-83	6.19528e-82	PSMC4	29.6767	0.543922	1.53549e-193	5.42427e-192						ESCO2	17.845	1.43725	3.15949e-71	1.06863e-69
PTHLH	18.3742	1.32496	2.11546e-75	1.46159e-74											CITED1	19.2108	2.17616	3.00535e-82	2.37983e-81	TRAPPC3	29.6524	0.566947	3.15454e-193	1.11231e-191						MSH6	17.8193	0.772894	5.00839e-71	1.69098e-69
TLE4	18.3729	0.585506	2.16491e-75	1.49521e-74											NAT8L	19.1872	2.24549	4.7366e-82	3.74452e-81	LRR1	29.6469	0.906721	3.7157e-193	1.30776e-191						DHFR	17.8067	0.612533	6.27544e-71	2.11502e-69
DNAJC4	18.3377	0.652714	4.14039e-75	2.8534e-74											RB1	19.182	1.17944	5.23362e-82	4.13573e-81	MTHFD1	29.5984	0.778146	1.56708e-192	5.50529e-191						AK4	17.8051	0.57367	6.44677e-71	2.16893e-69
SCAF8	18.293	0.837367	9.40475e-75	6.46971e-74											B4GALT5	19.1704	1.14544	6.54227e-82	5.16772e-81	RRP7A	29.5474	0.545222	7.08587e-192	2.47564e-190						MIS18BP1	17.7846	1.01408	9.29554e-71	3.12186e-69
BCL11A	18.2562	0.987671	1.84592e-74	1.26756e-73											MYLK	19.1574	3.96543	8.39665e-82	6.62425e-81	FH	29.5403	0.705292	8.75785e-192	3.04863e-190						HNRNPA1L2	17.7493	0.681261	1.74443e-70	5.82779e-69
FNBP1	18.1892	0.754562	6.28155e-74	4.29795e-73											LMCD1	19.1455	2.0663	1.05601e-81	8.32417e-81	HOXB3	29.459	1.72994	9.65813e-191	3.34371e-189						FBXO5	17.7459	0.913357	1.85466e-70	6.18524e-69
RAB20	18.179	1.45474	7.57054e-74	5.17433e-73											LHFPL3	19.1393	4.26232	1.18757e-81	9.34961e-81	COPS5	29.4495	0.675317	1.27802e-190	4.40859e-189						ACTG2	17.7425	1.81303	1.96959e-70	6.55706e-69
PAM16	18.1231	1.36533	2.09459e-73	1.42701e-72											KCND2	19.1257	3.10792	1.54246e-81	1.21236e-80	GLUL	29.4391	0.525416	1.73667e-190	5.97992e-189						MTA1	17.7367	0.57021	2.18355e-70	7.2567e-69
C9orf135	17.957	1.31297	4.2314e-72	2.85123e-71											MMP15	19.0777	2.58728	3.86652e-81	3.0328e-80	MEIS2	29.4072	0.752547	4.43937e-190	1.52586e-188						PMP22	17.7333	0.712104	2.32005e-70	7.6969e-69
SKAP2	17.9039	0.638481	1.09986e-71	7.40069e-71											TRIO	19.0666	1.4725	4.78666e-81	3.74991e-80	ACIN1	29.406	0.709999	4.59871e-190	1.57779e-188						CD46	17.7178	0.709879	3.0575e-70	1.01083e-68
MIA3	17.8641	0.724923	2.24464e-71	1.50876e-70											TRIM24	18.9959	0.987169	1.84327e-80	1.43754e-79	VRK1	29.3832	0.888786	9.01197e-190	3.0864e-188						COL5A2	17.7058	0.917168	3.78282e-70	1.24846e-68
PLCB4	17.836	1.38364	3.71515e-71	2.49105e-70											SESN3	18.9022	1.31147	1.09304e-79	8.44507e-79	ALG3	29.3677	0.67957	1.42091e-189	4.85759e-188						SLC4A7	17.7034	0.989855	3.94724e-70	1.30048e-68
CCNG2	17.8205	1.26079	4.89872e-71	3.28003e-70											REV3L	18.8201	1.3081	5.16965e-79	3.96686e-78	COMMD4	29.363	0.653967	1.62883e-189	5.55842e-188						TMEM18	17.6894	0.55225	5.06041e-70	1.66435e-68
RNF123	17.7957	1.162	7.63502e-71	5.10858e-70											SYT11	18.8069	1.10083	6.63213e-79	5.08499e-78	PRPF38B	29.3516	0.548796	2.27738e-189	7.73012e-188						CLSPN	17.6267	0.582731	1.53624e-69	5.01802e-68
PCDH11X	17.7765	2.3221	1.0756e-70	7.18672e-70											ILF3-AS1	18.7725	0.770054	1.26657e-78	9.68772e-78	KIAA0020	29.3233	0.752327	5.22741e-189	1.77119e-187						RP11-297P16.4	17.571	2.06986	4.11165e-69	1.33391e-67
HBP1	17.771	1.01212	1.18494e-70	7.91175e-70											AC114730.3	18.7702	5.9581	1.32292e-78	1.01106e-77	AUP1	29.2947	0.516022	1.21013e-188	4.07854e-187						GAMT	17.5531	0.89573	5.63102e-69	1.82373e-67
ROR1	17.6954	1.05234	4.54853e-70	3.02643e-69											MBNL2	18.7431	1.86425	2.20246e-78	1.67788e-77	TMEM123	29.2654	0.518798	2.85802e-188	9.59851e-187						CENPK	17.545	0.810091	6.49153e-69	2.0953e-67
PNMA2	17.6295	0.888661	1.46159e-69	9.69785e-69											NUDT4	18.6803	0.6352	7.16106e-78	5.44892e-77											ZC3H11A	17.5337	0.614086	7.91899e-69	2.55173e-67
RP11-247C2.2	17.5856	0.985372	3.17779e-69	2.10339e-68											PURB	18.6743	1.21264	8.0191e-78	6.09938e-77											ZMYND8	17.4599	0.597084	2.89543e-68	9.29853e-67
CNFN	17.4954	1.61133	1.55415e-68	1.02301e-67											HOXC8	18.647	1.02636	1.33531e-77	1.01322e-76											CSNK1E	17.3987	0.595214	8.44341e-68	2.69793e-66
KMT2C	17.4734	0.839322	2.28578e-68	1.50305e-67											NXPH1	18.6228	5.46672	2.10014e-77	1.58977e-76											NFE2L3	17.3886	1.01821	1.00668e-67	3.21127e-66
SLC2A6	17.4569	0.684181	3.05068e-68	2.00533e-67											MAP3K1	18.5846	1.73506	4.27882e-77	3.23003e-76											SOX8	17.3803	1.09819	1.16305e-67	3.7039e-66
ZFPM1	17.3646	2.54099	1.52997e-67	9.99166e-67											FBXL16	18.526	3.73125	1.27351e-76	9.58325e-76											DCP2	17.3389	0.750359	2.39134e-67	7.56503e-66
DDR1	17.3297	1.14147	2.8093e-67	1.83152e-66											NLRP1	18.4571	1.63767	4.56857e-76	3.4284e-75											NDUFA4L2	17.3323	0.544709	2.68411e-67	8.46314e-66
GAS7	17.3141	1.07739	3.6849e-67	2.40072e-66											LINC00461	18.4447	1.47622	5.75376e-76	4.31272e-75											VWA1	17.2898	0.826782	5.61467e-67	1.75583e-65
CLDN5	17.2946	3.10748	5.16554e-67	3.36192e-66											ENDOD1	18.424	1.55562	8.43792e-76	6.31718e-75											CDK2AP1	17.2742	0.722495	7.3591e-67	2.29758e-65
NCOA3	17.2759	1.18253	7.1442e-67	4.64495e-66											CLIP2	18.4203	2.14282	9.02315e-76	6.75002e-75											EIF4G3	17.2478	0.82118	1.16237e-66	3.6231e-65
MAPK10	17.2617	1.55274	9.14495e-67	5.9397e-66											CASK	18.3639	1.66789	2.55488e-75	1.90304e-74											SYT6	17.2284	1.28332	1.6249e-66	5.04011e-65
NDRG1	17.2608	1.13749	9.28732e-67	6.02807e-66											CTC-444N24.11	18.2917	1.44159	9.62928e-75	7.11694e-74											FAM150B	17.2235	2.43737	1.7706e-66	5.47424e-65
ACOX1	17.2433	0.957434	1.25743e-66	8.15872e-66											WWTR1	18.2814	0.947777	1.16324e-74	8.59074e-74											ARC	17.211	0.591709	2.19613e-66	6.76792e-65
PFKFB4	17.2018	1.4394	2.57561e-66	1.6672e-65											HRASLS	18.2195	0.950108	3.61166e-74	2.65803e-73											PTHLH	17.198	1.36446	2.74784e-66	8.45449e-65
CARD10	17.1922	0.848136	3.03948e-66	1.9668e-65											CGREF1	18.1895	1.01795	6.247e-74	4.58867e-73											PCM1	17.1709	0.682206	4.3888e-66	1.34816e-64
HOXD9	17.1238	1.05817	9.86898e-66	6.36015e-65											TTC39C	18.1817	0.753601	7.20854e-74	5.28885e-73											DGCR6	17.1701	1.05889	4.44359e-66	1.3628e-64
SLC16A9	17.0796	1.25787	2.10697e-65	1.35374e-64											SMIM10	18.1684	3.03251	9.17727e-74	6.72037e-73											RANBP2	17.1548	0.836981	5.7909e-66	1.77315e-64
LPHN2	17.0793	0.735529	2.11743e-65	1.36e-64											FOS	18.141	0.969916	1.51127e-73	1.10287e-72											FAM83D	17.1515	0.96233	6.12111e-66	1.86826e-64
LINGO1	17.0097	0.768786	6.9577e-65	4.44938e-64											PPP2R4	18.0517	0.551295	7.6526e-73	5.5485e-72											TPX2	17.1465	0.629487	6.67423e-66	2.03383e-64
EPS8L2	16.8881	2.0824	5.50884e-64	3.50756e-63											RP3-428L16.2	18.0309	2.4042	1.11399e-72	8.06467e-72											DLGAP5	17.1142	1.00768	1.16314e-65	3.53877e-64
LAMA5	16.8547	1.12516	9.68367e-64	6.15547e-63											PRR7	17.9985	0.60451	2.00257e-72	1.44701e-71											NPC2	17.1096	0.663366	1.25848e-65	3.81665e-64
FREM2	16.7213	1.71027	9.17324e-63	5.78666e-62											SLC25A23	17.8889	0.963538	1.44043e-71	1.03494e-70											RP11-132A1.4	17.0849	1.94109	1.92404e-65	5.80742e-64
SNAI2	16.6808	1.16483	1.80639e-62	1.138e-61											ORAI2	17.8701	0.65439	2.01473e-71	1.44539e-70											QSER1	17.0464	0.973215	3.71697e-65	1.11837e-63
DPYSL3	16.5888	0.517007	8.40179e-62	5.26866e-61											RP11-2E17.1	17.8504	5.24146	2.86845e-71	2.05477e-70											PIEZO1	16.9798	1.27418	1.15841e-64	3.45279e-63
HMBOX1	16.5677	0.749877	1.19293e-61	7.46109e-61											PGAP1	17.8269	1.31523	4.37002e-71	3.12688e-70											SKAP2	16.9573	0.789635	1.69966e-64	5.04243e-63
TAPBP	16.4923	1.03562	4.16563e-61	2.5977e-60											HIP1	17.8108	1.32496	5.82605e-71	4.16246e-70											PLEKHA3	16.9552	0.822142	1.76077e-64	5.21561e-63
GNA14	16.4337	2.29574	1.09845e-60	6.81874e-60											SLC2A13	17.7634	2.60373	1.35661e-70	9.66341e-70											CDK5RAP2	16.912	0.953573	3.67102e-64	1.08403e-62
SEMA4B	16.427	2.05682	1.22603e-60	7.60575e-60											KMT2C	17.7174	0.91362	3.07989e-70	2.18734e-69											PNKP	16.8772	0.674724	6.61771e-64	1.95115e-62
KIAA1715	16.4117	0.716317	1.57763e-60	9.78061e-60											FOXO1	17.642	1.96795	1.17159e-69	8.27136e-69											FKBP1B	16.8081	0.774165	2.12806e-63	6.2262e-62
GRASP	16.3238	2.81912	6.68464e-60	4.1214e-59											SMIM11	17.5353	0.551795	7.69911e-69	5.40354e-68											RNF168	16.7717	0.750599	3.92897e-63	1.14078e-61
TCF7L1	16.2699	0.844328	1.61547e-59	9.93127e-59											EFS	17.5157	1.74237	1.08739e-68	7.62333e-68											GSTT1	16.767	0.605894	4.25813e-63	1.23073e-61
RGS10	16.2552	0.542397	2.0532e-59	1.26182e-58											CDC42EP5	17.4433	0.927	3.87051e-68	2.69664e-67											TANC1	16.763	1.26297	4.5513e-63	1.31347e-61
NCOR2	16.2363	0.65445	2.79274e-59	1.7141e-58											ARHGAP21	17.4337	1.43812	4.58216e-68	3.19128e-67											NOS3	16.7344	1.17684	7.36256e-63	2.11837e-61
SPARCL1	16.1789	2.46282	7.10916e-59	4.3508e-58											ZNF664	17.3975	0.743031	8.61627e-68	5.98122e-67											NCAPD3	16.7301	1.02717	7.90494e-63	2.271e-61
EIF2AK2	16.1601	0.584069	9.64203e-59	5.89146e-58											PTCHD3P1	17.3855	4.81565	1.06282e-67	7.36982e-67											KCNQ2	16.7169	0.540801	9.86857e-63	2.83087e-61
KCNN3	16.0786	3.4209	3.60422e-58	2.19311e-57											ACSS1	17.3022	1.31222	4.53001e-67	3.12191e-66
SYNE2	16.0428	0.748866	6.42251e-58	3.90054e-57											TTLL7	17.2582	1.71871	9.70248e-67	6.65771e-66
PXN	16.0211	0.753893	9.10101e-58	5.51846e-57											GPX7	17.2548	4.15987	1.03012e-66	7.06598e-66
RP11-132A1.4	15.9998	1.60593	1.28098e-57	7.75746e-57											CDKN2B	17.212	2.67806	2.15855e-66	1.47745e-65
SPINK1	15.9831	1.13988	1.67728e-57	1.01445e-56											PURA	17.1921	1.61259	3.04112e-66	2.07706e-65
ZNF292	15.9499	0.625885	2.85311e-57	1.72234e-56											SNTB1	17.1829	3.96488	3.56357e-66	2.43215e-65
RP11-1144P22.1	15.9358	1.45138	3.57863e-57	2.15827e-56											NR2F2-AS1	17.1654	2.99306	4.82503e-66	3.28957e-65
AEBP1	15.93	0.874087	3.92363e-57	2.36559e-56											CTD-2339F6.1	17.1039	5.33226	1.38751e-65	9.426e-65
GBX2	15.9254	0.92541	4.22189e-57	2.543e-56											HABP4	17.0705	1.10548	2.45938e-65	1.66839e-64
MYO1B	15.8547	0.533669	1.3042e-56	7.80635e-56											CHST11	16.9576	1.11163	1.69039e-64	1.13863e-63
APBB2	15.8524	0.986202	1.35328e-56	8.09509e-56											TXNRD2	16.9007	2.96032	4.44685e-64	2.98796e-63
PYCARD	15.776	1.2364	4.55279e-56	2.71488e-55											GBAS	16.8581	0.544095	9.15545e-64	6.13235e-63
FAM101A	15.7159	1.49931	1.17659e-55	7.003e-55											SGCE	16.8367	1.144	1.3146e-63	8.796e-63
ZBED6	15.6378	1.0085	4.02419e-55	2.37885e-54											FAM131B	16.816	2.51666	1.86319e-63	1.24491e-62
RYBP	15.5835	0.580093	9.42989e-55	5.55885e-54											AL589743.1	16.7146	3.24213	1.0258e-62	6.80395e-62
VASH2	15.5357	0.863396	1.98791e-54	1.17041e-53											DNM3	16.714	3.29389	1.03679e-62	6.87446e-62
AC009410.1	15.517	1.81431	2.66292e-54	1.56735e-53											XRCC6BP1	16.6725	1.61746	2.0786e-62	1.37345e-61
AFAP1L1	15.4776	1.58419	4.91287e-54	2.88274e-53											CEBPD	16.6189	1.31548	5.0823e-62	3.34888e-61
ADAMTS9	15.3514	1.12768	3.465e-53	2.02012e-52											SLITRK2	16.5551	2.86172	1.47195e-61	9.66237e-61
MGAT4B	15.3216	0.723206	5.48681e-53	3.18813e-52											PROX1	16.5389	3.37447	1.92665e-61	1.26429e-60
CREB3L1	15.2746	2.36415	1.12859e-52	6.53778e-52											SCRN1	16.5388	1.08833	1.92928e-61	1.26557e-60
C8orf58	15.2144	1.32656	2.8387e-52	1.63896e-51											ALCAM	16.5122	1.2086	2.99562e-61	1.95901e-60
RORA	15.0968	1.99621	1.69895e-51	9.74712e-51											MTSS1L	16.4189	2.16507	1.40008e-60	9.10292e-60
PRKCA	15.0859	1.21215	2.00653e-51	1.15048e-50											C8orf46	16.4145	3.30208	1.5052e-60	9.783e-60
PCAT6	15.0637	1.14019	2.80489e-51	1.60727e-50											MGAT5	16.401	1.40248	1.88004e-60	1.21903e-59
APOBEC3G	14.9971	1.26641	7.66859e-51	4.38113e-50											CDKN1B	16.3535	1.12913	4.10898e-60	2.65345e-59
ESCO1	14.9815	0.992654	9.70466e-51	5.53772e-50											DOK1	16.334	1.45072	5.65635e-60	3.65022e-59
SATB2	14.9229	1.02942	2.33797e-50	1.32775e-49											ATP1A2	16.309	1.39636	8.52402e-60	5.48597e-59
LPHN3	14.8531	1.12408	6.64024e-50	3.75539e-49											FAM210B	16.278	0.64103	1.41462e-59	9.07477e-59
PPP2R5B	14.8138	1.2262	1.19337e-49	6.73514e-49											KIFC3	16.1349	1.62218	1.44971e-58	9.19674e-58
VEGFB	14.7994	1.13025	1.47869e-49	8.33557e-49											RAB3GAP2	16.1172	0.973017	1.93264e-58	1.22401e-57
STK17A	14.7951	0.699412	1.57573e-49	8.87995e-49											SSFA2	16.1032	0.782022	2.42213e-58	1.53198e-57
HSPA12B	14.7676	0.627225	2.37045e-49	1.33192e-48											LRRK2	16.0828	4.70718	3.3679e-58	2.12735e-57
ICAM1	14.7456	1.26187	3.28565e-49	1.84344e-48											GLIS3	16.0542	3.42024	5.34458e-58	3.36479e-57
HOOK2	14.739	0.623349	3.62157e-49	2.03012e-48											CABIN1	16.0392	0.742066	6.79717e-58	4.27507e-57
ADORA2B	14.671	1.11217	9.88642e-49	5.52736e-48											NFIA	15.9852	0.556639	1.61959e-57	1.01562e-56
ARHGAP18	14.626	0.808822	1.91865e-48	1.07049e-47											PREX1	15.9124	1.24727	5.20144e-57	3.24469e-56
CEBPD	14.5625	0.753324	4.86669e-48	2.70268e-47											RAP2A	15.894	1.16657	6.97714e-57	4.34954e-56
EFEMP2	14.5466	0.65139	6.14032e-48	3.40601e-47											PLP2	15.8814	0.512262	8.52137e-57	5.31048e-56
FN1	14.5391	1.5078	6.85269e-48	3.79895e-47											CTTNBP2	15.8676	3.09032	1.06274e-56	6.60784e-56
NTN4	14.4525	2.11051	2.41587e-47	1.33271e-46											CERS1	15.8655	1.67585	1.09812e-56	6.8256e-56
ESYT2	14.4345	0.791848	3.1389e-47	1.72907e-46											DHRS7	15.7865	0.710802	3.85193e-56	2.38337e-55
ZNF160	14.4085	1.4597	4.57824e-47	2.51757e-46											TNIK	15.7648	2.37105	5.43472e-56	3.35837e-55
FAM110C	14.255	3.73939	4.17517e-46	2.27689e-45											CDK2AP1	15.7494	0.552274	6.93438e-56	4.27953e-55
PDE4D	14.2269	1.49229	6.23559e-46	3.39276e-45											TSHZ1	15.7271	0.745731	9.85883e-56	6.07844e-55
GLI2	14.206	1.04725	8.41309e-46	4.56841e-45											SEC14L2	15.723	2.33572	1.05257e-55	6.48753e-55
ABTB1	14.2039	1.49123	8.66318e-46	4.70287e-45											HAGH	15.5078	0.507758	3.07305e-54	1.87409e-53
FGD5	14.1702	1.52875	1.40111e-45	7.59304e-45											SLC27A1	15.44	2.20508	8.81071e-54	5.35776e-53
MBOAT2	14.1197	0.673201	2.87142e-45	1.55259e-44											SLC22A17	15.4237	1.59047	1.13433e-53	6.88685e-53
KRCC1	14.1075	0.604099	3.41408e-45	1.84496e-44											PLEKHA4	15.4184	1.32996	1.23026e-53	7.46688e-53
GRM4	14.1068	2.19482	3.44971e-45	1.86368e-44											NPAS3	15.3466	2.54695	3.73187e-53	2.25782e-52
NIPAL3	14.0183	0.902214	1.20388e-44	6.47635e-44											COL9A1	15.2715	3.38643	1.18397e-52	7.12248e-52
															REEP2	15.2545	1.03508	1.5372e-52	9.24158e-52
															UBE2H	15.2136	0.680975	2.87508e-52	1.72686e-51
															INPP5F	15.195	1.27318	3.81831e-52	2.28835e-51
															RHOJ	15.055	3.97495	3.20294e-51	1.90519e-50
															TCEAL3	15.0333	0.950086	4.4437e-51	2.6391e-50
															HMGN5	15.0031	1.06884	7.01156e-51	4.14479e-50
															CCDC106	14.9922	0.787014	8.25651e-51	4.87771e-50
															UBL3	14.9875	0.682943	8.86162e-51	5.23195e-50
															OSBPL1A	14.9748	0.626513	1.07333e-50	6.3331e-50
[truncated: 25 more columns]

## Sheet: PTEN Spheres
0_names	0_scores	0_logfoldchanges	0_pvals	0_pvals_adj	1_names	1_scores	1_logfoldchanges	1_pvals	1_pvals_adj	2_names	2_scores	2_logfoldchanges	2_pvals	2_pvals_adj	3_names	3_scores	3_logfoldchanges	3_pvals	3_pvals_adj	4_names	4_scores	4_logfoldchanges	4_pvals	4_pvals_adj	6_names	6_scores	6_logfoldchanges	6_pvals	6_pvals_adj	7_names	7_scores	7_logfoldchanges	7_pvals	7_pvals_adj
TXNIP	42.0171	1.70788	0	0	ALOX15	37.5544	2.45829	0	1.83213e-305	TUBA1B	33.2283	0.52298	4.19636e-242	6.43051e-239	KRT8	24.7295	0.881405	5.15782e-135	7.18531e-132	S100A2	34.4351	2.91308	7.53572e-260	1.15477e-256	NEFM	22.8516	4.28592	1.40991e-115	2.16055e-112	RBP1	15.1972	2.17781	3.69153e-52	5.6569e-49
ALDOC	41.0872	1.50714	0	0	DYNLT1	37.1108	0.664201	1.87757e-301	2.61562e-298	NUSAP1	32.6665	1.41407	4.67821e-234	6.51718e-231	MARCKSL1	24.401	0.55917	1.66778e-131	2.12975e-128	DPT	29.0954	3.10658	4.10607e-186	5.24345e-183	CRABP2	22.5955	2.7896	4.8025e-113	6.69032e-110	IGFBP2	14.59	1.44802	3.25422e-48	4.53342e-45
QPRT	37.9958	0.820696	0	0	POLR2L	33.6573	0.5615	2.43756e-248	2.87332e-245	CCNB2	32.3216	1.77201	3.48313e-229	4.44796e-226	KRT18	23.9653	0.752559	6.39962e-127	7.00484e-124	VCAN	28.1402	1.94019	3.16167e-174	3.72688e-171	MDK	20.5293	0.769103	1.17927e-93	1.50592e-90	NEFM	14.5815	3.86491	3.68577e-48	4.70673e-45
DDIT4	37.3189	0.71557	8.11529e-305	9.56606e-302	EHF	33.0004	3.01098	8.00702e-239	7.66872e-236	CCNB1	30.1792	1.75772	4.44134e-200	5.23532e-197	IFITM1	22.6104	1.27486	3.42775e-113	2.50128e-110	RGS13	28.0602	1.05479	3.00149e-173	3.28535e-170	CYBA	20.0782	2.20182	1.14512e-89	1.34983e-86	THY1	13.2754	1.94938	3.21434e-40	3.78897e-37
P4HA1	35.9601	1.13965	3.52178e-283	3.85484e-280	SNRPG	32.4502	0.554553	5.38896e-231	4.5878e-228	HMGB2	29.8671	0.954526	5.25898e-196	5.75633e-193	HSD17B13	22.3664	2.11633	8.362e-111	5.82451e-108	ANXA1	27.8317	0.807136	1.79362e-170	1.83237e-167	PPP1R14A	19.7984	2.47887	3.07265e-87	3.36324e-84	SYT1	13.1483	3.82058	1.73944e-39	1.77701e-36
PCOLCE	33.1771	1.13033	2.29997e-241	1.85498e-238	LINC01116	31.7035	1.17906	1.38931e-220	1.06449e-217	MAD2L1	29.7118	1.14862	5.40825e-194	5.52507e-191	TPM1	21.0469	1.34316	2.43885e-98	1.43742e-95	COL6A2	25.7456	1.43709	3.60681e-146	3.25122e-143	S100A6	18.6744	1.67315	7.99983e-78	8.17263e-75	MIAT	12.7298	3.76333	4.03916e-37	3.8685e-34
LMAN1	32.9838	0.77216	1.38726e-238	1.0123e-235	ODC1	31.1686	0.916447	2.83677e-213	1.97594e-210	PTTG1	29.4933	0.934956	3.50801e-191	3.3598e-188	CADM1	19.6312	1.9808	8.37638e-86	3.37788e-83	CAV1	24.7808	1.20566	1.44452e-135	1.22977e-132	S100A16	18.4491	2.01723	5.30139e-76	5.07741e-73	GPM6A	12.5356	2.14167	4.76944e-36	4.06039e-33
SERPINF1	32.1113	1.19063	3.07009e-226	1.96025e-223	ZNF706	31.1273	0.669314	1.02826e-212	6.8509e-210	CDKN3	28.791	1.28985	2.78055e-182	2.50642e-179	DUSP4	19.5925	1.37702	1.7917e-85	7.03999e-83	COL6A1	24.6597	1.36531	2.89774e-134	2.3371e-131	CCDC80	18.0106	3.89904	1.6087e-72	1.4501e-69	CCDC80	12.3421	3.19945	5.37233e-35	4.33292e-32
SERPINH1	31.9129	0.945108	1.76714e-223	1.08318e-220	DIRAS3	31.093	2.32448	2.99125e-212	1.90991e-209	BIRC5	28.6569	1.08579	1.31348e-180	1.11821e-177	ALOX15	19.4926	1.42036	1.26914e-84	4.74348e-82	SPP1	23.1143	1.67555	3.32713e-118	2.54925e-115	L1TD1	17.8507	2.97969	2.85391e-71	2.30176e-68	COTL1	12.271	2.11231	1.29663e-34	9.93478e-32
NEAT1	30.3436	0.657313	3.05116e-202	1.55853e-199	HMGN2	30.663	0.559953	1.77582e-206	1.0885e-203	PBK	28.5328	1.44704	4.5869e-179	3.69946e-176	PPP1R1B	19.1276	2.42089	1.48848e-81	4.75198e-79	CHST2	22.8064	1.0736	3.95699e-115	2.75622e-112	MIAT	17.5071	3.52122	1.26392e-68	9.68413e-66	LEMD1	11.9282	3.1607	8.43729e-33	5.62143e-30
TCEA3	30.3007	1.98905	1.12359e-201	5.55415e-199	HLA-C	29.5663	0.550159	4.04982e-192	2.21641e-189	NUF2	28.3753	1.65339	4.0765e-177	3.12341e-174	BCAM	17.8632	1.6103	2.27991e-71	4.36717e-69	TWIST1	21.3799	1.80984	2.05757e-101	1.31376e-98	RBP1	17.3732	1.55709	1.31703e-67	9.61059e-65	PCSK1N	11.8184	3.24191	3.13684e-32	2.00287e-29
APLP2	30.2184	0.599549	1.3586e-200	6.50602e-198	BATF3	29.3907	1.80325	7.21365e-190	3.81179e-187	STMN1	27.8818	0.565624	4.42977e-171	3.23247e-168	DCLK1	16.7704	1.57344	4.01987e-63	5.75705e-61	S100A4	20.6647	0.67254	7.20679e-95	4.24757e-92	KRT8	16.9972	0.993524	8.61616e-65	5.28136e-62	SFRP2	11.6802	5.1632	1.60853e-31	9.48043e-29
EGFLAM	30.1892	2.12245	3.27968e-200	1.52297e-197	HNRNPAB	29.0967	0.946022	3.94979e-186	1.83414e-183	CDC20	27.1735	1.46358	1.33452e-162	9.29557e-160	CDK18	16.3718	1.37584	3.04329e-60	3.88628e-58	POSTN	20.5115	2.20758	1.70097e-93	9.65395e-91	CD55	16.7701	2.56974	4.03579e-63	2.37863e-60	PCDH9	11.5871	3.1934	4.79022e-31	2.52303e-28
MYL9	30.0857	1.19568	7.44679e-199	3.35631e-196	HEBP2	28.9033	0.786177	1.0846e-183	4.88834e-181	TUBB4B	27.1043	0.917793	8.75357e-162	5.83216e-159	IFITM2	16.1757	0.596404	7.49046e-59	9.10983e-57	COL1A1	20.4156	1.27737	1.2144e-92	6.64622e-90	IGFBP5	16.7142	3.23402	1.03328e-62	5.86446e-60	CKB	11.5845	0.940959	4.93938e-31	2.52303e-28
PLOD1	29.8799	1.14063	3.58719e-196	1.52695e-193	HLA-B	28.8782	0.509531	2.24203e-183	9.81625e-181	PTPLAD1	27.0086	0.936548	1.17043e-160	7.47322e-158	ANKRD36C	16.058	1.05457	5.02166e-58	5.74268e-56	LRRC28	20.354	1.83446	4.28202e-92	2.26268e-89	TUBB2B	16.6788	1.01948	1.86806e-62	1.02236e-59	RARRES2	11.3517	5.26993	7.27419e-30	3.48343e-27
KDELR1	29.8117	0.637764	2.75417e-195	1.14067e-192	DCLK1	28.5984	2.54218	7.03582e-180	2.99492e-177	PRC1	26.937	1.35778	8.107e-160	4.96927e-157	ATP1B1	15.3904	1.2816	1.89809e-53	1.88872e-51	ANKRD36	20.3082	0.986755	1.08783e-91	5.55664e-89	KRT18	16.569	0.8399	1.16834e-61	6.17366e-59	ZYX	11.2442	1.73481	2.47332e-29	1.11474e-26
NDFIP1	28.6738	0.790701	8.09116e-181	2.95212e-178	TFDP1	28.5742	1.0074	1.40511e-179	5.81943e-177	KPNA2	26.929	1.28124	1.00615e-159	5.93009e-157	HOXC8	14.959	1.44004	1.36153e-50	1.21303e-48	FABP5	20.0792	0.536346	1.12291e-89	5.55082e-87	TNNT1	16.5285	2.66107	2.28779e-61	1.1686e-58	SOX11	10.676	2.77596	1.31893e-26	5.31876e-24
HSPA5	27.858	0.790583	8.62019e-171	2.64192e-168	STRA13	28.4134	0.794114	1.38004e-177	5.42248e-175	UBE2T	26.8342	0.900271	1.2891e-158	7.31637e-156	NME1-NME2	14.9333	0.847814	2.00071e-50	1.76201e-48	DDX10	20.017	1.14313	3.9152e-89	1.87489e-86	STMN2	16.3126	4.67968	8.03356e-60	3.97117e-57	CYP1B1	10.6366	2.88974	2.01248e-26	7.90752e-24
ID1	27.6285	0.932876	5.05537e-168	1.46167e-165	NRGN	28.2121	1.36656	4.15184e-175	1.51483e-172	RAD21	26.5899	0.92937	8.89349e-156	4.69944e-153	BATF3	14.9313	1.04869	2.06237e-50	1.80593e-48	PHLDA1	19.9625	1.69903	1.16724e-88	5.42025e-86	PLA2G16	16.2615	2.28321	1.85106e-59	8.86426e-57	CCDC109B	10.584	1.17792	3.53534e-26	1.35439e-23
GPI	27.4765	0.633577	3.35067e-166	9.33556e-164	PERP	28.1598	1.29533	1.81923e-174	6.48323e-172	TUBA1C	26.3348	0.69418	7.66572e-153	3.91565e-150	TM7SF2	14.6045	0.918	2.62887e-48	2.15426e-46	GYPC	19.6742	1.41716	3.58632e-86	1.52658e-83	GAL	16.1691	1.55109	8.32895e-59	3.86766e-56	DPPA4	10.3289	1.53896	5.21416e-25	1.90242e-22
BNIP3L	27.2874	0.750274	5.98632e-164	1.63811e-161	SNX10	27.8534	1.59868	9.8061e-171	3.26671e-168	AURKB	25.9842	1.62723	7.46761e-149	3.69141e-146	CYSTM1	14.591	0.835274	3.20276e-48	2.59678e-46	TIMM21	19.6044	1.27321	1.41858e-85	5.87523e-83	S100A11	15.9922	0.676639	1.44767e-57	6.52474e-55	MLLT11	10.322	1.59237	5.60339e-25	1.99689e-22
ARMCX3	27.2717	1.45699	9.19635e-164	2.47237e-161	SRSF7	27.7908	0.50256	5.60975e-170	1.79091e-167	ARL6IP1	25.9367	1.16355	2.5667e-148	1.22913e-145	STC1	14.3866	1.11755	6.28093e-47	4.93585e-45	TPM4	19.3343	0.523711	2.7658e-83	1.08675e-80	COTL1	15.6655	2.35358	2.60227e-55	1.1077e-52	SPATS2L	10.2042	1.23136	1.89861e-24	6.61234e-22
CCNG1	27.1804	0.527266	1.10664e-162	2.92382e-160	TUBA4A	27.683	2.39695	1.11854e-168	3.49806e-166	DDX39A	25.8669	1.06135	1.57038e-147	7.29229e-145	SELENBP1	14.2937	0.968139	2.39476e-46	1.83486e-44	LINC01158	19.0204	2.591	1.15607e-80	4.11992e-78	NRP2	15.5416	1.64147	1.81339e-54	7.51037e-52	MARCKSL1	9.97502	0.635497	1.96066e-23	6.6767e-21
RCN3	27.1267	1.4971	4.76669e-162	1.21741e-159	MRPL23	27.6315	0.562665	4.66112e-168	1.42854e-165	KIF22	25.8349	1.31614	3.59993e-147	1.62251e-144	CXADR	14.2888	1.01529	2.56863e-46	1.9583e-44	AC159540.1	18.825	1.22462	4.70945e-79	1.60372e-76	OLFML3	15.5158	4.31421	2.7143e-54	1.09458e-51	FEZ1	9.94654	2.90017	2.61105e-23	8.69822e-21
ITM2B	26.7913	0.591982	4.08361e-158	9.77769e-156	SLC38A1	27.5729	1.64596	2.35299e-167	6.80325e-165	TMBIM6	25.8119	0.532006	6.52401e-147	2.8564e-144	SRGAP1	14.2117	1.21528	7.7497e-46	5.73703e-44	CLDN11	18.4495	1.48009	5.2677e-76	1.64739e-73	TPST2	15.345	2.15657	3.82562e-53	1.50317e-50	KIF1A	9.73567	8.87467	2.12405e-22	6.50978e-20
S100A6	26.7707	1.34969	7.08886e-158	1.64591e-155	VSNL1	27.0643	2.24414	2.59306e-161	7.09572e-159	MKI67	25.7126	1.2392	8.44917e-146	3.59653e-143	NPDC1	13.9599	0.933128	2.73711e-44	1.88935e-42	TJP1	18.4143	1.00615	1.00926e-75	2.97422e-73	CALB1	15.2139	5.01461	2.85986e-52	1.09561e-49	GNG4	9.71372	1.91228	2.63552e-22	7.91896e-20
TRAP1	26.2618	0.501856	5.24049e-152	1.0687e-149	RPRM	26.7717	1.38774	6.90586e-158	1.82458e-155	PLK1	25.6828	1.69451	1.81752e-145	7.52749e-143	ACTG2	13.8066	1.26255	2.32705e-43	1.56402e-41	EIF5	18.3075	0.6043	7.20676e-75	2.08371e-72	A4GALT	15.191	4.68249	4.05936e-52	1.51721e-49	GYPC	9.70019	1.59837	3.0094e-22	8.86846e-20
ISYNA1	26.2614	0.750583	5.30026e-152	1.0687e-149	CENPF	26.7513	0.879106	1.19406e-157	3.10132e-155	LMNB1	25.5777	1.45249	2.70304e-144	1.09004e-141	TSC22D1	13.5036	0.689423	1.49e-41	9.24401e-40	FEZ1	18.2684	2.7254	1.47697e-74	4.19132e-72	PARVB	14.7064	1.85518	5.86752e-49	2.14081e-46	SPP1	9.61527	1.69963	6.89267e-22	1.99289e-19
GOLGA2	26.0234	1.28615	2.68955e-149	5.28394e-147	TIMM8B	26.6744	0.631387	9.34083e-157	2.38565e-154	UBE2C	25.4077	1.1993	2.07352e-142	8.14732e-140	PITPNC1	13.4325	0.981478	3.89768e-41	2.34228e-39	TNFRSF12A	18.2161	1.28244	3.84301e-74	1.07073e-71	LAPTM4A	14.6169	0.672103	2.19307e-48	7.81549e-46	DRAXIN	9.54395	4.62938	1.37499e-21	3.9019e-19
SEC31A	26.0038	0.967248	4.48759e-149	8.70479e-147	CYCS	26.5838	0.579533	1.0442e-155	2.58086e-153	CENPF	25.3595	0.937644	7.06693e-142	2.70734e-139	SMYD3	13.4276	0.729365	4.16886e-41	2.48985e-39	ANKRD11	18.058	0.589955	6.82826e-73	1.80407e-70	THY1	14.5484	1.41277	5.97974e-48	2.08258e-45	ARHGAP29	9.46522	1.8842	2.92932e-21	8.01586e-19
PNRC1	25.8701	0.83261	1.4464e-147	2.73638e-145	KIAA0101	26.4904	0.50406	1.2488e-154	2.9901e-152	TOP2A	25.263	1.5034	8.14554e-141	2.98635e-138	RPRM	13.3968	0.813068	6.31624e-41	3.73707e-39	CEBPD	17.9893	1.12388	2.36471e-72	6.14184e-70	BCAT1	14.3789	0.944966	7.02318e-47	2.39163e-44	TUBA1A	9.42906	0.854775	4.13787e-21	1.11243e-18
MAGED2	25.7453	1.10667	3.63673e-146	6.71437e-144	ALOX5AP	26.4392	1.88228	4.85257e-154	1.14401e-151	NEK2	25.2628	2.49546	8.18499e-141	2.98635e-138	S100A3	13.1463	1.64255	1.78658e-39	9.95546e-38	PLSCR1	17.9747	1.18162	3.07346e-72	7.72093e-70	KDM5B	14.3734	0.879464	7.59526e-47	2.53021e-44	PON2	9.34567	1.75073	9.1313e-21	2.41255e-18
NDRG1	25.6941	1.24764	1.35916e-145	2.4795e-143	DUSP4	26.269	1.65068	4.33852e-152	9.63528e-150	KIF2C	24.9675	2.26529	1.38041e-137	4.9194e-135	VWC2	12.9458	1.64982	2.48258e-38	1.3036e-36	PHLDA2	17.9542	0.848252	4.44818e-72	1.09942e-69	SOX11	14.3656	2.75728	8.50798e-47	2.77396e-44	CSRP2	9.3214	1.49817	1.14811e-20	2.98197e-18
SOSTDC1	25.5051	2.56359	1.72957e-143	3.04643e-141	CDC42BPA	26.2485	0.944631	7.44165e-152	1.62908e-149	MARCKS	24.9431	1.18151	2.53752e-137	8.83749e-135	PID1	12.8752	1.77102	6.2048e-38	3.21224e-36	HS3ST1	17.8743	2.5315	1.87009e-71	4.47769e-69	SERPINH1	14.3373	0.856702	1.27863e-46	4.08203e-44	C4orf48	9.20729	0.961484	3.34447e-20	8.40176e-18
RTN3	25.4535	0.612352	6.45855e-143	1.11203e-140	VPS29	26.1423	0.724179	1.20678e-150	2.53325e-148	TYMS	24.7059	0.760523	9.2384e-135	3.14598e-132	DIRAS3	12.8702	1.22674	6.62678e-38	3.41915e-36	EMP1	17.7355	1.22526	2.23185e-70	5.26167e-68	SDC2	14.2198	1.33474	6.90291e-46	2.1156e-43	CPNE2	9.11712	2.49578	7.71449e-20	1.87646e-17
COL1A1	25.4084	1.50575	2.03668e-142	3.46779e-140	HMGB2	26.0163	0.796648	3.23792e-149	6.61572e-147	ANP32E	24.4361	0.58739	7.07745e-132	2.35772e-129	TUBA4A	12.8067	1.21964	1.50321e-37	7.52786e-36	COL10A1	17.3138	3.40166	3.69963e-67	8.2164e-65	S100A13	14.2162	0.706586	7.27131e-46	2.18482e-43	FZD3	9.07145	2.85326	1.1744e-19	2.81195e-17
CD44	25.4045	0.823223	2.25059e-142	3.7899e-140	CYSTM1	25.96	1.26683	1.40351e-148	2.79318e-146	NUCB2	24.1636	1.05982	5.37225e-129	1.75158e-126	UROS	12.7274	0.527427	4.16543e-37	2.03284e-35	CCND1	17.2234	0.674766	1.77181e-66	3.87874e-64	IGFBP6	14.127	1.34254	2.58918e-45	7.63011e-43	MAPK10	9.02248	5.80272	1.83886e-19	4.20578e-17
RPSAP58	25.1841	0.63643	5.97762e-140	9.74479e-138	TMEM147	25.3846	0.52128	3.72646e-142	6.4162e-140	ASPM	24.1033	1.42158	2.31025e-128	7.37546e-126	GRIA4	12.6536	1.75042	1.06868e-36	5.14985e-35	PPP1R14C	17.2063	0.675343	2.37971e-66	5.13616e-64	SERTAD4	14.0726	5.17867	5.59514e-45	1.61774e-42	DUSP6	8.99818	1.5854	2.29488e-19	5.17158e-17
LAPTM4A	25.1296	0.520032	2.36203e-139	3.81007e-137	CHL1	25.3385	3.04247	1.20262e-141	2.04766e-139	TPX2	23.9533	1.24065	8.5316e-127	2.66813e-124	CDC42BPA	12.6398	0.539171	1.2738e-36	6.08089e-35	UNC5B	17.107	2.67624	1.31502e-65	2.7988e-63	LIM2	14.0165	4.7625	1.23521e-44	3.50525e-42	CRABP1	8.99017	5.54076	2.4685e-19	5.48221e-17
CHD2	24.9998	0.898727	6.1418e-138	9.60378e-136	CISD3	25.3269	0.72139	1.61534e-141	2.72016e-139	CCNA2	23.9237	1.57375	1.73717e-126	5.32408e-124	FOXA1	12.6133	1.67056	1.7828e-36	8.48437e-35	SEMA3A	16.8869	1.44777	5.61482e-64	1.16272e-61	DPPA4	13.9208	1.384	4.73323e-44	1.31876e-41	MAD2L2	8.92572	1.04627	4.42812e-19	9.55725e-17
KDM5B	24.9843	0.780927	9.06048e-138	1.40245e-135	TOMM5	25.2856	0.799847	4.60362e-141	7.66803e-139	SMC4	23.8794	0.921713	5.00942e-126	1.50518e-123	AC159540.1	12.3611	0.78813	4.24256e-35	1.87899e-33	PMAIP1	16.7302	0.789339	7.90198e-63	1.59329e-60	NES	13.8351	1.33853	1.56448e-43	4.20597e-41	DNER	8.83	4.64695	1.04674e-18	2.1973e-16
PDLIM4	24.8892	1.02718	9.74242e-137	1.46365e-134	TMPO	25.0482	0.979073	1.82711e-138	3.01061e-136	NASP	23.8006	0.754269	3.29609e-125	9.71331e-123	HOXC9	12.3425	1.16503	5.34853e-35	2.3552e-33	NEK7	16.6495	0.977894	3.04997e-62	6.06983e-60	TRIB2	13.734	1.70723	6.35034e-43	1.6778e-40	CRB1	8.68226	6.12673	3.87994e-18	7.72159e-16
RGS3	24.8048	1.66042	7.9618e-136	1.15101e-133	ARHGDIA	25.0386	0.702878	2.32294e-138	3.78689e-136	MDH1	23.6548	0.532117	1.05335e-123	3.04559e-121	PNMT	12.3329	1.6536	6.02281e-35	2.64452e-33	KCNMA1	16.6416	3.18582	3.48059e-62	6.75146e-60	HSPA5	13.7183	0.757453	7.88645e-43	2.04834e-40	NPDC1	8.58417	1.38035	9.14943e-18	1.77476e-15
PLS3	24.7487	1.1865	3.20028e-135	4.49918e-133	POP7	25.0126	0.757211	4.4547e-138	7.18567e-136	MCM7	23.4713	0.896162	8.01995e-122	2.27588e-119	METRN	12.298	0.803928	9.28023e-35	4.01724e-33	ARL4A	16.5877	0.998603	8.55582e-62	1.63887e-59	ARGFX	13.7156	4.12701	8.19421e-43	2.0928e-40	PDE1A	8.57674	7.3601	9.75977e-18	1.86948e-15
CCNB1IP1	24.7461	0.563487	3.41448e-135	4.75668e-133	DTYMK	25.0005	0.725979	6.04062e-138	9.64234e-136	BUB3	23.3076	0.839452	3.71449e-120	1.03492e-117	SNX10	12.234	0.819394	2.04675e-34	8.76101e-33	UPP1	16.5349	1.65543	2.056e-61	3.88966e-59	SEC11A	13.5828	0.565269	5.06522e-42	1.27245e-39	CA11	8.46127	1.77032	2.64479e-17	4.94253e-15
LETMD1	24.7051	0.970552	9.41533e-135	1.28822e-132	HAGHL	24.8009	0.709799	8.77343e-136	1.37188e-133	CKS2	23.2479	0.855887	1.49418e-119	4.08871e-117	EHF	12.1072	1.27015	9.67354e-34	4.0613e-32	RAB32	16.4208	1.35027	1.35847e-60	2.53868e-58	CD9	13.5121	1.84959	1.32645e-41	3.27848e-39	USP44	8.394	2.41916	4.69879e-17	8.57194e-15
SAMD11	24.6969	2.19041	1.15461e-134	1.55204e-132	FABP5	24.6948	0.518657	1.21601e-134	1.84496e-132	RUVBL2	23.2418	0.665547	1.72302e-119	4.63221e-117	PCSK1N	12.0824	1.75373	1.30809e-33	5.46191e-32	A2M	16.4119	3.15135	1.57203e-60	2.90239e-58	FEZ2	13.194	1.2273	9.50498e-40	2.31197e-37	GRAMD1A	8.35365	1.07477	6.61858e-17	1.17934e-14
COL3A1	24.6402	0.904365	4.68884e-134	6.24799e-132	APIP	24.6378	1.05784	4.97284e-134	7.39843e-132	LBR	23.1332	0.820389	2.14759e-118	5.48495e-116	SGK1	12.0203	1.03142	2.77833e-33	1.13232e-31	MYEOV2	16.2551	0.528901	2.05625e-59	3.70705e-57	FXYD5	13.1044	1.1812	3.10569e-39	7.43618e-37	VGF	8.32916	3.95963	8.1418e-17	1.43408e-14
HADHB	24.635	0.68109	5.32982e-134	7.04087e-132	PSMB9	24.6064	0.818268	1.07971e-133	1.59092e-131	KIF20B	22.939	1.08396	1.89617e-116	4.6866e-114	PPP2R2B	11.871	1.61431	1.6739e-32	6.62814e-31	MFAP4	16.2524	2.15897	2.14644e-59	3.82466e-57	ITM2B	13.0508	0.604054	6.29101e-39	1.48313e-36	ZIC2	8.30707	5.98668	9.80931e-17	1.70816e-14
CANX	24.4682	0.526146	3.2195e-132	4.14584e-130	GLRX5	24.4508	0.758032	4.9302e-132	7.1274e-130	ISYNA1	22.9121	0.74582	3.51888e-116	8.55927e-114	TPD52	11.6324	0.558425	2.81937e-31	1.03359e-29	PDLIM4	16.1696	0.806508	8.26885e-59	1.43991e-56	SEMA6A	12.9818	3.89232	1.55277e-38	3.55143e-36	TTC9	8.23636	8.85184	1.77528e-16	3.05667e-14
CPE	24.4355	1.7174	7.17962e-132	9.0926e-130	CADM1	24.412	2.35044	1.27419e-131	1.80793e-129	RRM1	22.5303	0.942304	2.09641e-112	4.79483e-110	ANKRD36	11.6177	0.533165	3.35194e-31	1.2143e-29	DIRC3	16.1512	1.5199	1.11437e-58	1.89739e-56	FSCN1	12.9709	0.629508	1.78838e-38	4.03017e-36	SMYD2	8.20837	1.20884	2.24213e-16	3.8176e-14
VGLL3	24.2504	1.89703	6.54809e-130	7.90102e-128	CENPW	24.305	0.955695	1.73397e-130	2.41558e-128	KIF20A	22.2481	2.56835	1.1777e-109	2.61553e-107	RAPGEF5	11.5172	1.96005	1.08071e-30	3.77241e-29	HNRNPAB	16.1497	0.681587	1.14068e-58	1.92086e-56	ITGB1	12.88	0.609815	5.83675e-38	1.29627e-35	CLU	8.11755	2.6517	4.75694e-16	7.83821e-14
TERF2IP	24.1212	0.71095	1.49815e-128	1.79357e-126	POLR3K	24.2682	0.82952	4.25057e-130	5.86809e-128	DEPDC1	22.1932	1.69982	3.99442e-109	8.74436e-107	STK39	11.5025	0.919408	1.2812e-30	4.46207e-29	ANXA5	16.1477	0.513782	1.17895e-58	1.96372e-56	PDIA3	12.5804	0.541716	2.70488e-36	5.75688e-34	ARC	8.11482	2.35411	4.86489e-16	7.9308e-14
HPCAL1	24.0412	0.677581	1.03114e-127	1.2062e-125	HSD17B13	24.2655	2.09571	4.5317e-130	6.20034e-128	DLGAP5	22.1571	1.62938	8.90153e-109	1.89454e-106	RP11-115C10.1	11.4746	2.23519	1.77059e-30	6.12472e-29	LOXL1	16.0212	1.02149	9.08517e-58	1.43527e-55	FGFR1	12.5741	2.26636	2.93225e-36	6.15532e-34	TCEAL7	8.0856	3.36361	6.18592e-16	9.97821e-14
CA9	24.0323	1.17105	1.27964e-127	1.48555e-125	SIVA1	24.0103	0.607987	2.17226e-127	2.8451e-125	CDK1	22.0995	1.46507	3.19515e-108	6.70718e-106	RP11-81H14.2	11.4155	1.57464	3.49852e-30	1.19401e-28	TNFAIP8L3	15.9681	2.91256	2.13059e-57	3.33155e-55	SCARA5	12.5626	4.91532	3.38802e-36	7.01594e-34	PTN	8.0784	5.37307	6.56228e-16	1.0475e-13
ACBD3	23.9711	0.812715	5.57185e-127	6.23234e-125	MRPL20	23.9933	0.527836	3.26625e-127	4.24169e-125	CDCA3	22.0916	1.74972	3.81077e-108	7.89139e-106	FAM134B	11.3868	1.58498	4.86399e-30	1.63456e-28	MAP4K4	15.7123	0.877711	1.24573e-55	1.87152e-53	SIGIRR	12.424	0.986465	1.93523e-35	3.95407e-33	NUDT11	8.005	4.28859	1.1947e-15	1.84925e-13
FRMD6	23.762	1.92984	8.251e-125	8.90411e-123	C11orf48	23.9477	0.627293	9.77284e-127	1.25848e-124	HMGB3	21.8393	0.763312	9.82024e-106	1.95436e-103	LINC01116	11.3774	0.517862	5.41804e-30	1.81279e-28	IFI44L	15.6669	1.67886	2.54698e-55	3.75287e-53	CD46	12.289	0.935549	1.0375e-34	2.03828e-32	CDH2	7.99283	4.99626	1.31873e-15	2.02082e-13
FBLN1	23.681	1.26249	5.66552e-124	6.07122e-122	PSAT1	23.6314	1.02314	1.83485e-123	2.26752e-121	MZT1	21.8062	0.618438	2.02789e-105	3.98403e-103	C2orf40	11.2842	2.2021	1.57138e-29	5.16736e-28	PPARG	15.6624	1.83783	2.73347e-55	3.9893e-53	S100A4	12.2737	0.628915	1.25419e-34	2.43281e-32	TRIB2	7.94629	1.50306	1.92184e-15	2.88728e-13
PTGES	23.6441	1.51371	1.35894e-123	1.41662e-121	METRN	23.4885	1.34526	5.34154e-122	6.39483e-120	CSE1L	21.7807	0.922784	3.53858e-105	6.86395e-103	NFIA	11.2796	0.684458	1.65581e-29	5.43332e-28	RUNX2	15.6035	1.26376	6.8919e-55	9.96335e-53	DDAH2	12.2574	1.23347	1.53307e-34	2.9366e-32	TUBB2B	7.90704	0.73623	2.6358e-15	3.88375e-13
LIPA	23.6039	1.29878	3.51713e-123	3.61722e-121	MYEOV2	23.4245	0.600334	2.40441e-121	2.8126e-119	BUB1	21.7063	2.22913	1.78997e-104	3.42868e-102	AZGP1	11.1428	2.46663	7.76669e-29	2.43887e-27	CRNDE	15.4539	0.820752	7.0974e-54	1.00704e-51	SERTAD4-AS1	12.2232	4.80968	2.33799e-34	4.42313e-32	SRI	7.85158	0.530083	4.10844e-15	5.93942e-13
ANXA6	23.1045	0.774347	4.17164e-118	4.02051e-116	PGP	23.3823	0.849311	6.47169e-121	7.51305e-119	SDHA	21.6763	0.729335	3.43181e-104	6.49248e-102	RDH5	11.078	1.95661	1.60487e-28	4.95826e-27	SLC43A3	15.4222	1.68991	1.1617e-53	1.63321e-51	SPP1	12.0995	1.76918	1.06288e-33	1.98628e-31	AK5	7.71103	3.25472	1.24806e-14	1.75461e-12
ARID5B	22.9814	1.06046	7.159e-117	6.85654e-115	IFITM2	23.3795	0.723445	6.90356e-121	7.95414e-119	UBE2S	21.6525	0.664231	5.75396e-104	1.07529e-101	KCNE4	10.9366	1.453	7.70317e-28	2.30104e-26	SERPINF1	15.3697	0.758312	2.61475e-53	3.64258e-51	IQGAP2	12.0922	2.47338	1.16191e-33	2.14519e-31	STMN2	7.67723	3.12114	1.62562e-14	2.24424e-12
CALU	22.9583	0.665408	1.217e-116	1.15834e-114	RP11-81H14.2	23.0544	2.76912	1.3297e-117	1.48732e-115	TACC3	21.632	1.74875	8.98299e-104	1.63875e-101	C16orf45	10.8475	0.628966	2.05048e-27	6.01947e-26	CA2	15.2933	2.50126	8.4701e-53	1.15889e-50	MARCKS	12.0686	1.00788	1.54815e-33	2.82426e-31	TNRC6C	7.64363	2.48629	2.11183e-14	2.82971e-12
PCSK9	22.9458	1.0862	1.62116e-116	1.53349e-114	PLA2G4A	23.0322	1.26584	2.21921e-117	2.44656e-115	CKAP2	21.3827	1.28436	1.93429e-101	3.48719e-99	SLC38A1	10.8363	0.780519	2.31663e-27	6.77481e-26	ENC1	15.245	1.63032	1.77823e-52	2.41147e-50	SDPR	12.0507	2.37502	1.92298e-33	3.46679e-31	NES	7.64292	1.14503	2.12357e-14	2.82971e-12
LGMN	22.9219	1.20511	2.80873e-116	2.64055e-114	COX17	22.952	0.614573	1.40765e-116	1.51907e-114	GTSE1	21.3704	1.42686	2.52065e-101	4.43982e-99	RBM47	10.8049	2.64971	3.2632e-27	9.4528e-26	FERMT1	15.1894	0.901788	4.15934e-52	5.49463e-50	SNAPC3	11.948	1.22303	6.65173e-33	1.17533e-30	CALCRL	7.5831	3.13947	3.37385e-14	4.36421e-12
ABHD14B	22.8501	0.934456	1.45747e-115	1.35359e-113	CKS2	22.6174	0.709333	2.92111e-113	3.10855e-111	H2AFV	21.3588	0.519599	3.22961e-101	5.62393e-99	SLCO3A1	10.7931	1.27814	3.70873e-27	1.06828e-25	SNTG1	15.1766	2.9769	5.05166e-52	6.61638e-50	ISYNA1	11.9424	0.679629	7.11112e-33	1.2383e-30	AC093673.5	7.58252	2.091	3.38907e-14	4.36421e-12
FN1	22.825	1.49708	2.58772e-115	2.3745e-113	C4orf32	22.5937	1.68569	4.99475e-113	5.27859e-111	SAE1	21.2734	0.871295	2.00116e-100	3.40731e-98	PERP	10.7874	0.617845	3.94858e-27	1.13524e-25	TMEFF2	15.077	2.53326	2.29616e-51	2.9819e-49	SNCG	11.8214	0.753128	3.02504e-32	5.09404e-30	CD9	7.48969	1.4623	6.90372e-14	8.74319e-12
MAGED1	22.803	0.891019	4.28389e-115	3.90752e-113	FEN1	22.5661	1.19971	9.32356e-113	9.71934e-111	NCAPG	21.0673	1.66714	1.58838e-98	2.64569e-96	RAMP2	10.782	1.16618	4.18759e-27	1.2017e-25	TFDP1	15.032	0.689906	4.5319e-51	5.83587e-49	PTPLAD1	11.8	0.721367	3.90115e-32	6.49796e-30	BEX2	7.45871	2.01054	8.7372e-14	1.07975e-11
TMEM59	22.7431	0.508025	1.67776e-114	1.51235e-112	HOXC8	22.4209	1.98071	2.46087e-111	2.51402e-109	PLIN3	20.9661	0.861871	1.33703e-97	2.17964e-95	CEBPD	10.7764	0.564192	4.44844e-27	1.27417e-25	PMEPA1	14.9918	2.66398	8.31314e-51	1.04419e-48	F3	11.67	3.48235	1.81518e-31	2.99094e-29	DNAH11	7.40328	2.25015	1.32861e-13	1.60313e-11
LGALS3BP	22.3395	0.571512	1.52667e-110	1.32924e-108	PLLP	22.3772	1.0309	6.56193e-111	6.65927e-109	NDFIP1	20.8892	0.594719	6.71731e-97	1.08354e-94	G6PD	10.7053	0.563353	9.60831e-27	2.70161e-25	BST2	14.9804	0.695623	9.86286e-51	1.22877e-48	NPSR1	11.5568	3.55426	6.82121e-31	1.1003e-28	VWA1	7.28862	2.14265	3.13148e-13	3.50269e-11
MMP14	22.3233	1.46442	2.19676e-110	1.89119e-108	POLE3	22.3164	0.835	2.56219e-110	2.58309e-108	SPAG5	20.8851	1.98381	7.31929e-97	1.16834e-94	FOXC1	10.6485	1.09668	1.77222e-26	4.87567e-25	NETO2	14.76	1.13235	2.65347e-49	3.25294e-47	SLC16A3	11.5473	0.607165	7.61951e-31	1.21626e-28	ARL4C	7.20429	4.74539	5.83488e-13	6.20928e-11
IFI44	22.2844	1.52796	5.23354e-110	4.48037e-108	MKI67	22.0239	0.936137	1.70012e-107	1.63853e-105	RBBP7	20.8532	0.618467	1.42682e-96	2.25409e-94	CD79B	10.6481	1.54877	1.77879e-26	4.88498e-25	FAM129A	14.6157	2.69191	2.23207e-48	2.6722e-46	ADIRF	11.5116	2.70993	1.15318e-30	1.82178e-28	C1orf21	7.15086	3.86719	8.62333e-13	8.92864e-11
PLTP	22.2393	1.24788	1.43125e-109	1.21847e-107	NFIA	21.9969	1.16026	3.08266e-107	2.95242e-105	GGH	20.8287	0.865277	2.37767e-96	3.7179e-94	TMTC4	10.5904	1.05912	3.30158e-26	8.93876e-25	ZNF385D	14.5698	1.11491	4.37376e-48	5.19562e-46	GABARAPL2	11.4573	0.501522	2.16251e-30	3.31382e-28	PLA2G16	7.13795	1.3064	9.47298e-13	9.74255e-11
APP	22.1269	0.579177	1.74174e-108	1.44273e-106	C11orf83	21.9944	0.687583	3.25472e-107	3.09784e-105	PCOLCE	20.6941	0.7999	3.91252e-95	5.87799e-93	SLC25A37	10.3761	0.512645	3.18551e-25	8.24573e-24	MT-ND4L	14.5393	0.650696	6.83142e-48	7.99119e-46	GNG4	11.4534	1.5705	2.26064e-30	3.42991e-28	PID1	7.13153	2.04463	9.92575e-13	1.0073e-10
GSTM3	22.0768	0.533514	5.28164e-108	4.30846e-106	FAM173A	21.8943	0.985012	2.94135e-106	2.76523e-104	RRM2	20.673	1.15631	6.05709e-95	9.01155e-93	FOXP1	10.3461	0.810649	4.36007e-25	1.12292e-23	GPATCH4	14.5285	0.539419	7.99085e-48	9.27665e-46	IGF2BP2	11.4332	1.38747	2.85418e-30	4.28799e-28	APLP1	7.07227	3.63234	1.52417e-12	1.51665e-10
NIPSNAP1	21.954	0.675124	7.92381e-107	6.3573e-105	USP1	21.806	0.773118	2.03415e-105	1.90069e-103	HMMR	20.5925	1.47587	3.20675e-94	4.72502e-92	CNKSR3	10.244	0.996232	1.2591e-24	3.1527e-23	PRSS12	14.5252	0.834578	8.38379e-48	9.65964e-46	SLC39A4	11.4217	4.30189	3.2575e-30	4.84641e-28	METRN	7.06199	1.27232	1.64135e-12	1.61179e-10
DDIT3	21.887	1.59083	3.45519e-106	2.72925e-104	UBE2S	21.7736	0.607987	4.1332e-105	3.83862e-103	EXOSC8	20.5306	0.70402	1.14816e-93	1.67565e-91	TCL1B	10.1702	1.55801	2.69403e-24	6.62653e-23	MDFI	14.4842	0.994715	1.52506e-47	1.71838e-45	TPTEP1	11.3922	4.94517	4.57361e-30	6.73903e-28	CHRM3	6.9543	3.40214	3.54309e-12	3.37232e-10
SUCLG2	21.8261	0.787146	1.31011e-105	1.02429e-103	ZWINT	21.7058	1.00489	1.80961e-104	1.6312e-102	CENPH	20.5231	0.737277	1.33769e-93	1.93384e-91	FBLIM1	10.1175	1.66408	4.62044e-24	1.12745e-22	PTPN12	14.408	0.829486	4.60623e-47	5.07812e-45	TMEM66	11.3558	0.529223	6.94337e-30	1.00593e-27	TMEFF2	6.93669	2.37232	4.01392e-12	3.79687e-10
GLUD1	21.8141	0.753203	1.70396e-105	1.32546e-103	DNMT1	21.6184	0.756221	1.20632e-103	1.07475e-101	FBLN1	20.5086	1.21894	1.80426e-93	2.58397e-91	RARRES3	10.0172	1.06927	1.28056e-23	3.04237e-22	LYAR	14.3419	0.527892	1.1976e-46	1.31086e-44	CD70	11.3556	0.568471	6.95829e-30	1.00593e-27	2019-09-09	6.92089	0.749345	4.48801e-12	4.19356e-10
FAM114A1	21.756	1.41126	6.05984e-105	4.66638e-103	NT5DC2	21.6121	0.747184	1.38335e-103	1.22534e-101	TK1	20.5033	0.847869	2.01048e-93	2.82648e-91	SEC11C	9.93745	0.521857	2.86068e-23	6.69268e-22	LMO4	14.285	0.683593	2.71446e-46	2.90884e-44	CSRP2	11.3038	1.17045	1.25687e-29	1.767e-27	TPST2	6.89404	1.39659	5.42307e-12	5.00622e-10
IL11RA	21.7372	1.73055	9.12774e-105	6.95888e-103	LIMCH1	21.5711	0.835189	3.35891e-103	2.95815e-101	MT2A	20.006	0.798494	4.88641e-89	6.56836e-87	MTSS1	9.84242	1.765	7.39122e-23	1.67549e-21	GMNN	14.1771	0.697875	1.26921e-45	1.34134e-43	TUBB4A	11.2958	3.72392	1.37601e-29	1.89964e-27	SDPR	6.85213	1.7503	7.27582e-12	6.52016e-10
RHOBTB3	21.6653	0.582118	4.35841e-104	3.18039e-102	ATP1B1	21.5692	1.54877	3.49581e-103	3.06113e-101	NUDT1	19.9673	0.657706	1.06098e-88	1.41378e-86	CREB3L1	9.76339	1.4326	1.61658e-22	3.62171e-21	NT5DC2	14.1722	0.62634	1.36101e-45	1.41878e-43	SCGB3A2	11.2786	2.68193	1.67409e-29	2.29051e-27	GABARAPL2	6.82855	0.520824	8.57775e-12	7.64217e-10
GPNMB	21.6519	2.43136	5.82882e-104	4.21325e-102	NOP56	21.4598	0.582816	3.69817e-102	3.20173e-100	TTK	19.9315	2.26201	2.16929e-88	2.84121e-86	LEMD1	9.75929	1.31049	1.68333e-22	3.76025e-21	L1TD1	14.1685	1.60109	1.43563e-45	1.48646e-43	TMEM88	11.2661	4.67528	1.93017e-29	2.61752e-27	APOE	6.78979	1.54546	1.12298e-11	9.76175e-10
SRPX	21.592	1.27145	2.1377e-103	1.52363e-101	PRR13	21.4236	0.606577	8.04752e-102	6.9281e-100	SNRNP70	19.7912	0.561016	3.54824e-87	4.56918e-85	CORO2A	9.73278	1.36493	2.18532e-22	4.8463e-21	RGS1	14.0603	3.14633	6.65599e-45	6.71029e-43	HMGA2	11.207	2.29109	3.76949e-29	5.06698e-27	CHD7	6.62362	2.13328	3.50507e-11	2.84189e-09
UFL1	21.4978	0.95832	1.63326e-102	1.14284e-100	RAP1B	21.2455	0.547223	3.62591e-100	3.00343e-98	APOBEC3B	19.7068	2.44152	1.88521e-86	2.40741e-84	STAMBPL1	9.70519	1.037	2.86551e-22	6.3e-21	NME1-NME2	13.8719	0.864971	9.37042e-44	9.26402e-42	VAT1	11.1996	0.989305	4.09754e-29	5.46007e-27	SLCO4A1	6.61704	1.61566	3.66473e-11	2.9557e-09
SLC38A5	21.3767	1.09315	2.20346e-101	1.52098e-99	IMP3	21.2145	0.646258	7.01812e-100	5.78203e-98	SAR1A	19.5752	0.853334	2.5151e-85	3.15913e-83	DYNC1I1	9.66753	1.60851	4.14257e-22	9.02998e-21	COL27A1	13.8685	1.73584	9.83218e-44	9.65823e-42	FAM60A	11.1223	0.677059	9.77632e-29	1.29149e-26	TAGLN3	6.49631	4.01361	8.23142e-11	6.40296e-09
NFKBIA	21.3044	0.953315	1.03378e-100	7.07214e-99	UBE2T	21.2045	0.635792	8.6748e-100	7.07089e-98	CENPE	19.5649	1.61088	3.08139e-85	3.83896e-83	LOXL1	9.65042	0.5758	4.89554e-22	1.0581e-20	ICMT	13.8436	1.04444	1.39001e-43	1.35672e-41	PTP4A3	11.1133	1.8916	1.08051e-28	1.4152e-26	YWHAH	6.47451	0.600989	9.51185e-11	7.3246e-09
ASS1	21.2695	0.647991	2.1779e-100	1.47271e-98	MYBL2	20.9758	1.05233	1.09185e-97	8.62445e-96	PSIP1	19.5187	0.545528	7.61114e-85	9.40589e-83	PLA2G16	9.58407	1.02731	9.32985e-22	1.97201e-20	BASP1	13.8169	1.10913	2.01534e-43	1.95463e-41	PYGB	11.0548	1.9865	2.07697e-28	2.67458e-26	NPW	6.44989	0.504474	1.11929e-10	8.53695e-09
IGFBP7	21.1415	1.43235	3.30703e-99	2.17498e-97	NME1-NME2	20.8884	1.03435	6.82419e-97	5.3354e-95	KIF23	19.4161	1.88126	5.63771e-84	6.91138e-82	ANK2	9.54196	1.15293	1.40157e-21	2.91025e-20	THAP7	13.7544	0.812917	4.78943e-43	4.55858e-41	IGSF8	11.0106	1.90058	3.39685e-28	4.33778e-26	FABP7	6.41224	5.48837	1.43401e-10	1.07194e-08
SESN3	21.1345	1.75344	3.83179e-99	2.50933e-97	UROS	20.8399	0.73408	1.88399e-96	1.45077e-94	NDC80	19.413	1.72636	5.98779e-84	7.28229e-82	FLOT2	9.52715	0.76736	1.61658e-21	3.33626e-20	OAF	13.6297	0.990006	2.66769e-42	2.46263e-40	RRBP1	10.9316	0.933377	8.13797e-28	1.02218e-25	PTP4A3	6.40341	1.73214	1.51941e-10	1.12417e-08
NES	21.0721	1.16374	1.43363e-98	9.15372e-97	VWC2	20.8243	2.38563	2.60885e-96	1.9989e-94	PHGDH	19.4037	0.572103	7.18615e-84	8.67091e-82	PSMB10	9.47926	0.644706	2.5608e-21	5.25323e-20	MMP2	13.6252	1.77427	2.83657e-42	2.60285e-40	BTNL9	10.9198	3.7006	9.26749e-28	1.15459e-25	KAT7	6.40276	1.75551	1.52588e-10	1.12417e-08
IDH2	21.0343	0.702559	3.18155e-98	2.02299e-96	HES7	20.8115	1.21234	3.40646e-96	2.58419e-94	NUP37	19.3801	1.03531	1.13733e-83	1.3616e-81	ADAMTS5	9.44672	1.97633	3.49606e-21	7.1147e-20	FAM107B	13.6239	2.59049	2.88569e-42	2.63216e-40	RHOC	10.9126	0.600973	1.00301e-27	1.23952e-25	COL4A2	6.38171	2.77357	1.75117e-10	1.2658e-08
TAOK3	20.9013	0.735752	5.21437e-97	3.27479e-95	H1FX	20.7986	0.561422	4.4604e-96	3.36705e-94	CDCA8	19.3701	1.75627	1.38034e-83	1.63971e-81	FAM84B	9.44571	1.36067	3.53001e-21	7.17425e-20	ADAM19	13.5519	2.4754	7.72003e-42	6.91823e-40	BTG2	10.859	1.56941	1.80733e-27	2.19805e-25	SFRP1	6.35638	1.97329	2.06562e-10	1.47226e-08
GABRA2	20.8983	2.51713	5.54959e-97	3.4711e-95	WDR34	20.7106	0.803041	2.78206e-95	2.04963e-93	ID1	19.3677	0.708038	1.4468e-83	1.70544e-81	GLRX	9.37036	0.67339	7.22837e-21	1.44229e-19	DPPA4	13.5359	0.86108	9.60392e-42	8.55642e-40	WDR60	10.8055	1.4116	3.24206e-27	3.91191e-25	PEG10	6.33277	1.04941	2.40801e-10	1.69268e-08
SIGIRR	20.879	0.871952	8.3187e-97	5.16096e-95	FRY	20.6774	2.28053	5.53348e-95	4.05718e-93	AURKA	19.2838	1.31622	7.35331e-83	8.53652e-81	FRY	9.34803	1.20586	8.92985e-21	1.76797e-19	NR3C1	13.4934	0.712841	1.71003e-41	1.4974e-39	GYPC	10.7247	1.19003	7.79522e-27	9.25999e-25	PHC1	6.30893	2.69916	2.80975e-10	1.95712e-08
FAM65B	20.8745	0.799463	9.12768e-97	5.64003e-95	UBE2C	20.6612	0.813866	7.73823e-95	5.64669e-93	HJURP	19.2167	1.958	2.68417e-82	3.06957e-80	TLE2	9.3011	1.44751	1.39005e-20	2.71351e-19	B4GALT2	13.3374	0.926871	1.40266e-40	1.16185e-38	IGFBP2	10.6786	0.801665	1.28247e-26	1.50019e-24	H2AFY2	6.29372	1.98431	3.09956e-10	2.13953e-08
WASF2	20.8648	0.56833	1.11948e-96	6.88954e-95	TUBB2A	20.5832	1.01395	3.88379e-94	2.80732e-92	G2E3	19.0815	1.3461	3.59792e-81	4.05401e-79	NR2F2	9.29908	0.512538	1.41661e-20	2.76184e-19	PLLP	13.2579	0.789416	4.06277e-40	3.31159e-38	SYT1	10.6063	2.73472	2.78608e-26	3.23439e-24	TSPAN5	6.27617	2.32749	3.4702e-10	2.37399e-08
NRP2	20.8266	1.31056	2.48597e-96	1.5238e-94	SSNA1	20.5771	0.605176	4.40402e-94	3.16841e-92	MIS18A	19.0768	1.04226	3.93359e-81	4.39988e-79	ZNF385D	9.29265	0.707351	1.50499e-20	2.91929e-19	CAMK4	13.2508	1.98513	4.46377e-40	3.6192e-38	SPINK1	10.5711	3.9511	4.0573e-26	4.60549e-24	TMX1	6.26602	0.728063	3.70404e-10	2.5227e-08
CYBA	20.8181	1.44908	2.96965e-96	1.81303e-94	LSR	20.4476	1.7164	6.30859e-93	4.37434e-91	NCAPD2	18.9848	1.1952	2.27955e-80	2.5313e-78	SOBP	9.19007	1.57449	3.92585e-20	7.45474e-19	OSBPL8	13.2478	0.564434	4.64911e-40	3.74963e-38	PRPSAP1	10.4854	0.943795	1.00809e-25	1.12759e-23	AKIRIN2	6.19677	1.17771	5.76355e-10	3.75833e-08
TMEM101	20.7977	0.771797	4.53681e-96	2.75447e-94	TECTA	20.4403	3.21122	7.33474e-93	5.06295e-91	S100A6	18.9329	0.91444	6.11207e-80	6.73822e-78	GOLM1	9.1617	0.557279	5.10877e-20	9.64123e-19	CD81	13.1868	0.598195	1.04526e-39	8.29927e-38	CARHSP1	10.4557	0.584885	1.37955e-25	1.5319e-23	HEY2	6.17211	5.07199	6.73831e-10	4.32041e-08
MARCKS	20.6255	0.830183	1.61917e-94	9.65452e-93	BOLA3	20.3954	0.573387	1.83583e-92	1.26154e-90	SHCBP1	18.9174	1.90376	8.19989e-80	8.91171e-78	DDAH1	9.15024	0.695207	5.68046e-20	1.06938e-18	SNX7	12.9635	0.675012	1.97148e-38	1.52581e-36	PLAU	10.4292	4.02035	1.824e-25	2.01086e-23	MPP2	6.12498	4.76184	9.06925e-10	5.64948e-08
HEXA	20.5943	1.01421	3.08727e-94	1.82662e-92	SIGMAR1	20.2489	0.690122	3.63011e-91	2.42916e-89	SERPINH1	18.8848	0.605849	1.52185e-79	1.64173e-77	FOXN3	9.1101	0.848958	8.23083e-20	1.54381e-18	SLTM	12.9166	0.572725	3.62726e-38	2.76538e-36	CLDN7	10.4226	3.40767	1.95481e-25	2.13968e-23	MPC1	5.97458	1.0796	2.30685e-09	1.34924e-07
FAM43A	20.5816	2.22953	4.01293e-94	2.36516e-92	ZNF22	20.1185	0.890191	5.08427e-90	3.34384e-88	RPF2	18.8844	0.577739	1.53202e-79	1.64173e-77	COLCA1	9.08153	2.0338	1.07055e-19	1.99575e-18	HSPH1	12.8929	0.652934	4.93509e-38	3.74382e-36	TXNIP	10.371	0.792374	3.36044e-25	3.64786e-23	LONRF2	5.96838	4.9015	2.39615e-09	1.39614e-07
MYH10	20.5493	0.653538	7.81469e-94	4.5707e-92	IVNS1ABP	20.1156	0.800898	5.38637e-90	3.52738e-88	SYPL1	18.7187	0.623107	3.48831e-78	3.61181e-76	SKAP2	9.07193	0.843657	1.16929e-19	2.17454e-18	ALYREF	12.759	0.650918	2.77887e-37	2.08742e-35	PLBD1	10.3169	1.86987	5.91203e-25	6.20521e-23	UBL3	5.95369	1.8884	2.62162e-09	1.51509e-07
TGFBI	20.4874	1.19854	2.78829e-93	1.60029e-91	C17orf89	20.0701	0.503105	1.34788e-89	8.71513e-88	KNSTRN	18.6744	1.35079	8.00207e-78	8.22978e-76	NAAA	9.05024	0.766613	1.42659e-19	2.64341e-18	IBSP	12.7379	2.93828	3.64073e-37	2.72149e-35	TCN2	10.291	3.31807	7.7338e-25	8.06209e-23	SORCS1	5.92495	4.60815	3.12387e-09	1.77956e-07
KANK2	20.4869	1.57112	2.82022e-93	1.61258e-91	HELLS	20.0597	1.0778	1.66107e-89	1.06503e-87	SGOL2	18.6481	1.5263	1.30798e-77	1.33623e-75	GMDS	9.01276	0.76687	2.00939e-19	3.69651e-18	TUBB6	12.6608	0.665371	9.74404e-37	7.14439e-35	ALKBH7	10.1379	0.63531	3.75083e-24	3.75672e-22	ARL4A	5.84334	0.893023	5.11632e-09	2.83041e-07
COL11A1	20.4541	2.39833	5.51991e-93	3.1445e-91	LYAR	20.0494	0.558592	2.04213e-89	1.3039e-87	ARHGAP11A	18.6078	1.37986	2.77866e-77	2.80132e-75	PAM16	8.97898	0.893742	2.73288e-19	4.9678e-18	LSM6	12.6301	0.51787	1.4413e-36	1.05174e-34	LEPROTL1	10.1314	0.83311	4.00759e-24	3.98782e-22	MPPED2	5.79466	8.1299	6.84606e-09	3.69398e-07
VASN	20.4519	1.57578	5.7798e-93	3.28036e-91	ARPC5L	20.0243	0.666221	3.38327e-89	2.15125e-87	CALU	18.5815	0.604632	4.53819e-77	4.54531e-75	TSPAN13	8.9633	1.36562	3.15093e-19	5.7007e-18	RBMS1	12.6111	0.546229	1.83348e-36	1.33157e-34	VAMP8	10.1066	4.02139	5.16503e-24	5.10638e-22	PODXL2	5.72787	1.14677	1.01698e-08	5.28277e-07
SNCG	20.4439	0.678249	6.81079e-93	3.85124e-91	CNKSR3	19.9917	1.50442	6.50744e-89	4.08688e-87	PFKP	18.4636	0.519239	4.0552e-76	3.95808e-74	LINC00342	8.86887	1.9872	7.38947e-19	1.30607e-17	CCM2	12.5659	1.01618	3.25094e-36	2.33885e-34	DYNC1H1	10.0945	0.635509	5.84104e-24	5.66507e-22	CXXC5	5.71062	0.82311	1.12567e-08	5.71187e-07
CPNE3	20.4067	0.681645	1.45735e-92	8.15054e-91	ANXA3	19.9913	2.83882	6.56205e-89	4.10436e-87	HSPA5	18.4382	0.541706	6.48986e-76	6.25475e-74	CHL1	8.84686	1.28167	9.00138e-19	1.57643e-17	NEFH	12.5432	0.613299	4.33271e-36	3.08811e-34	PIK3AP1	10.0222	2.27141	1.21717e-23	1.14429e-21	FXYD6	5.67036	5.31662	1.42494e-08	7.08956e-07
NFKBIL1	20.222	1.19703	6.26694e-91	3.45448e-89	ALYREF	19.9722	0.794265	9.62175e-89	5.96938e-87	RACGAP1	18.4302	1.63633	7.51855e-76	7.20089e-74	MAGI2	8.81244	1.52076	1.2245e-18	2.12505e-17	FYN	12.4967	1.79239	7.77817e-36	5.49275e-34	NIPSNAP1	10.0194	0.594158	1.2528e-23	1.1706e-21	CAMK2N1	5.66277	4.1511	1.48945e-08	7.37524e-07
PFKL	20.1573	0.691577	2.32051e-90	1.26998e-88	EMC6	19.9719	0.547589	9.66567e-89	5.97245e-87	SUN2	18.3779	1.84595	1.97603e-75	1.88079e-73	DLX2	8.75061	0.863047	2.12197e-18	3.6251e-17	IFRD2	12.4612	0.572664	1.21546e-35	8.38998e-34	MIR302B	10.0132	3.73177	1.33399e-23	1.23892e-21	CASC15	5.64831	3.16441	1.62035e-08	7.95841e-07
HLA-E	20.0337	0.53694	2.8025e-89	1.486e-87	IFRD2	19.9465	0.706864	1.60734e-88	9.81313e-87	PRR11	18.3639	1.45666	2.5555e-75	2.40248e-73	ABCC3	8.7317	2.46499	2.50871e-18	4.2615e-17	CYYR1	12.3818	1.78028	3.28086e-35	2.23448e-33	ITM2C	10.0037	0.733184	1.46746e-23	1.35466e-21	PRRX1	5.6258	1.66021	1.84653e-08	8.8982e-07
ROBO2	19.9259	1.14338	2.42736e-88	1.26091e-86	SLCO3A1	19.913	2.034	3.13912e-88	1.89385e-86	WDR4	18.3338	1.02101	4.44467e-75	4.15305e-73	TLE6	8.7284	1.24187	2.58304e-18	4.37859e-17	ACTG2	12.3346	1.2141	5.90045e-35	3.93124e-33	EVA1B	9.96628	0.955609	2.14095e-23	1.96455e-21	RIC3	5.60698	8.08234	2.05882e-08	9.89009e-07
HERPUD1	19.8041	0.739161	2.74304e-87	1.40583e-85	KIAA1244	19.9037	3.01208	3.78272e-88	2.24676e-86	FAM64A	18.3052	1.40634	7.51822e-75	6.94031e-73	TMTC1	8.71912	0.968085	2.80385e-18	4.74764e-17	USP1	12.1843	0.585321	3.77027e-34	2.47964e-32	GLUD1	9.89543	0.707032	4.35723e-23	3.92766e-21	CTXN1	5.60287	1.29767	2.10837e-08	1.00965e-06
MDFI	19.7551	1.22779	7.25427e-87	3.66879e-85	RPP25	19.8099	1.54475	2.44514e-87	1.41929e-85	RNASEH2A	18.2608	0.726333	1.6972e-74	1.54809e-72	FAM89A	8.6329	1.48652	5.98133e-18	1.00392e-16	IQGAP2	12.1801	1.90784	3.96689e-34	2.5978e-32	MCL1	9.8706	0.802578	5.58314e-23	5.00327e-21	DTNB	5.57928	2.24191	2.4151e-08	1.13874e-06
PMM1	19.7361	1.0697	1.05667e-86	5.32644e-85	STC1	19.7691	1.33949	5.49963e-87	3.18024e-85	PCSK9	18.1993	0.964478	5.22851e-74	4.71304e-72	PROM1	8.60749	1.68193	7.46787e-18	1.23984e-16	TBRG1	12.1273	0.896474	7.56822e-34	4.89347e-32	CHD7	9.84963	2.15077	6.87999e-23	6.09416e-21	WIPI1	5.51934	1.52899	3.4027e-08	1.55187e-06
DNASE2	19.6299	1.0321	8.58456e-86	4.28501e-84	TUBG1	19.7349	0.73183	1.08264e-86	6.19042e-85	SLC38A5	18.1592	1.04665	1.08569e-73	9.67275e-72	RP11-509E16.1	8.57818	2.05532	9.63853e-18	1.58307e-16	FEN1	12.1149	0.835327	8.8111e-34	5.62589e-32	PALM	9.84092	2.4376	7.50203e-23	6.60696e-21	ALCAM	5.50069	1.38876	3.78303e-08	1.70503e-06
COPS2	19.6281	0.700807	8.89173e-86	4.42392e-84	MRPL34	19.681	0.595309	3.1356e-86	1.77963e-84	GNL2	18.1555	0.736041	1.1626e-73	1.02981e-71	MYEOV	8.53203	1.36008	1.43803e-17	2.33436e-16	COL19A1	12.0543	2.39401	1.84154e-33	1.15183e-31	KLF3	9.83899	1.25398	7.64749e-23	6.69658e-21	ENAH	5.47111	0.50934	4.47224e-08	1.99734e-06
KDELR3	19.5538	1.17058	3.82571e-85	1.87301e-83	DEXI	19.6735	0.881884	3.63808e-86	2.0572e-84	CENPA	18.131	1.41942	1.81536e-73	1.59877e-71	EDN3	8.41202	1.17444	4.03011e-17	6.36018e-16	NIPA2	12.0513	0.674058	1.90817e-33	1.18865e-31	PDIA4	9.81973	0.619954	9.25955e-23	8.06212e-21	PNMA2	5.45467	3.50747	4.9065e-08	2.17304e-06
SEPT6	19.5509	0.712689	4.05472e-85	1.96628e-83	CTDSPL	19.5956	1.72155	1.68419e-85	9.41919e-84	ARF4	17.8903	0.530981	1.40368e-71	1.20843e-69	SLC26A4-AS1	8.40227	1.93566	4.37934e-17	6.89004e-16	EMG1	12.0473	0.514635	2.00296e-33	1.23764e-31	MRAS	9.805	2.04669	1.07147e-22	9.27636e-21	KAZN	5.44033	2.22884	5.31822e-08	2.34185e-06
ARL6IP5	19.4984	0.567913	1.13204e-84	5.45513e-83	TMEM237	19.4356	1.17145	3.85953e-84	2.08987e-82	VCP	17.7827	0.502334	9.62548e-71	8.10445e-69	ICA1	8.31635	1.11049	9.07155e-17	1.39992e-15	CLEC2B	12.0393	1.22197	2.20713e-33	1.35832e-31	IER2	9.73252	0.519299	2.19098e-22	1.83468e-20	KCNMB4	5.43024	3.94466	5.62778e-08	2.45698e-06
HMGCL	19.3468	0.950276	2.16958e-83	1.02931e-81	SH3KBP1	19.4291	0.725897	4.37668e-84	2.36156e-82	ANLN	17.7578	1.57891	1.49873e-70	1.255e-68	RBM10	8.31192	1.21813	9.41639e-17	1.45022e-15	TPBG	12.0134	0.963815	3.02204e-33	1.85239e-31	VWA1	9.70192	1.9203	2.95862e-22	2.46402e-20	HSD17B1	5.42648	1.06931	5.74766e-08	2.50219e-06
DPM3	19.3175	0.654691	3.82622e-83	1.80409e-81	FLOT2	19.4197	1.34106	5.26484e-84	2.82092e-82	DIAPH3	17.7346	1.50552	2.26801e-70	1.88886e-68	TFPI	8.21232	0.758261	2.16965e-16	3.24684e-15	PCOLCE2	12.0013	0.783405	3.4955e-33	2.1256e-31	KDM1A	9.69997	0.810001	3.01574e-22	2.49801e-20	NXPH4	5.42278	1.57419	5.86787e-08	2.54729e-06
PPP1R15A	19.3038	1.10573	4.99466e-83	2.3478e-81	C9orf40	19.3216	1.39062	3.53601e-83	1.87494e-81	ZWINT	17.7265	0.939942	2.61802e-70	2.16857e-68	KIAA0040	8.20867	1.54879	2.23656e-16	3.34371e-15	SDF2L1	11.9847	0.618244	4.27422e-33	2.56855e-31	CDV3	9.65231	0.646069	4.80605e-22	3.91744e-20	PPIC	5.398	2.17921	6.73877e-08	2.86847e-06
COPB2	19.2488	0.755808	1.44409e-82	6.7262e-81	MYEOV	19.3153	2.51871	3.99073e-83	2.10151e-81	HSPA4	17.7203	0.746067	2.92311e-70	2.40826e-68	CTXN1	8.18256	0.816286	2.77871e-16	4.12606e-15	GLRX2	11.9342	0.650707	7.84825e-33	4.67333e-31	YIF1B	9.64488	0.850674	5.16705e-22	4.18941e-20	NRXN1	5.37987	2.69508	7.45401e-08	3.13806e-06
OS9	19.1662	0.899026	7.08464e-82	3.26021e-80	TMEM165	19.2967	0.797592	5.72703e-83	3.00551e-81	PSRC1	17.6867	1.35916	5.31273e-70	4.33044e-68	TFF3	8.08968	3.79922	5.98211e-16	8.7056e-15	C4orf48	11.9166	0.515486	9.7038e-33	5.74135e-31	PDXK	9.60378	0.758579	7.70625e-22	6.15055e-20	BCHE	5.37004	1.67479	7.87188e-08	3.28327e-06
IDH3G	19.1095	0.643254	2.10485e-81	9.65708e-80	GTSE1	19.2123	1.04674	2.92106e-82	1.50715e-80	SGOL1	17.6173	1.20909	1.81484e-69	1.46371e-67	RP11-834C11.4	8.03039	1.42371	9.7165e-16	1.39285e-14	E2F1	11.908	1.18267	1.07488e-32	6.31091e-31	GABARAPL1	9.58551	2.3493	9.19991e-22	7.30464e-20	SNCA	5.32924	1.29326	9.86265e-08	4.00257e-06
ZNF226	18.9481	1.16421	4.57641e-80	2.0687e-78	CSMD1	19.1472	1.97329	1.02062e-81	5.24831e-80	DEGS1	17.5734	0.644397	3.94107e-69	3.16194e-67	SPHK1	7.9671	0.571126	1.62437e-15	2.29207e-14	NAA50	11.9059	0.553326	1.10258e-32	6.44885e-31	FKBP1B	9.58045	2.43176	9.66244e-22	7.63233e-20	DPF3	5.32904	3.67857	9.87322e-08	4.00257e-06
KLHL24	18.9194	1.65924	7.89929e-80	3.56026e-78	TK1	19.088	0.684055	3.17969e-81	1.61879e-79	BASP1	17.5681	1.33812	4.32743e-69	3.45383e-67	DPH6	7.92678	0.992938	2.24906e-15	3.13599e-14	GOLIM4	11.8695	0.579956	1.70449e-32	9.93143e-31	DLL3	9.57238	1.37576	1.0447e-21	8.20972e-20	IDS	5.30374	1.30182	1.13453e-07	4.52747e-06
SNX2	18.855	0.772268	2.67266e-79	1.19754e-77	METTL21A	19.068	1.00656	4.65554e-81	2.3623e-79	PCNA	17.5328	0.905686	8.05659e-69	6.39685e-67	HOXC6	7.83888	1.07786	4.54593e-15	6.17023e-14	OLFM2	11.8263	2.85346	2.85573e-32	1.64516e-30	CXADR	9.56199	1.06797	1.15513e-21	9.03124e-20	CIB2	5.28872	1.69982	1.23172e-07	4.88988e-06
ZBED6	18.8447	1.04376	3.24636e-79	1.44614e-77	TOMM40	19.061	0.519327	5.32733e-81	2.6854e-79	FAM83D	17.4674	1.94467	2.53604e-68	1.99294e-66	IGFBP5	7.81448	1.17018	5.51887e-15	7.45121e-14	PSMC3IP	11.7768	1.12274	5.13901e-32	2.93844e-30	C19orf33	9.54789	3.89234	1.32371e-21	1.02967e-19	PTPRG	5.19453	1.6641	2.05237e-07	7.8041e-06
IP6K2	18.8101	0.686443	6.23701e-79	2.75435e-77	TPD52	19.018	0.785269	1.20936e-80	6.03655e-79	DNAJA1	17.4632	0.513261	2.73405e-68	2.13758e-66	ATP8B1	7.80509	0.949896	5.94596e-15	8.00667e-14	LSM10	11.7678	0.584008	5.72093e-32	3.24695e-30	PNMT	9.54648	2.07742	1.34181e-21	1.03848e-19	MFAP4	5.18289	1.72213	2.18478e-07	8.26345e-06
YIPF5	18.7411	0.926414	2.28675e-78	9.95515e-77	GALNT18	18.9621	3.06603	3.50861e-80	1.74565e-78	SMC2	17.328	0.740888	2.89288e-67	2.22767e-65	NPAS2	7.76969	1.60665	7.86793e-15	1.0466e-13	TMX4	11.737	0.919824	8.23549e-32	4.62273e-30	RAB11A	9.53224	0.506101	1.53925e-21	1.1853e-19	PNRC1	5.1776	0.540332	2.2476e-07	8.42107e-06
UBE2H	18.6935	1.06382	5.59622e-78	2.40889e-76	C19orf48	18.8829	0.535618	1.57749e-79	7.69858e-78	CENPW	17.323	0.753552	3.15358e-67	2.41627e-65	MXD4	7.75388	0.506221	8.91276e-15	1.1825e-13	CDH19	11.7218	1.3378	9.85005e-32	5.48881e-30	RCN2	9.49367	0.514126	2.23031e-21	1.69195e-19	JPH4	5.16547	3.24872	2.39838e-07	8.92057e-06
BLVRB	18.5839	1.43831	4.33743e-77	1.84118e-75	EDN3	18.8777	2.16551	1.73955e-79	8.46251e-78	LGALS3BP	17.2446	0.508539	1.2285e-66	9.22819e-65	HOXA5	7.73222	0.821903	1.05687e-14	1.38898e-13	CTD-2171N6.1	11.6793	1.9416	1.62698e-31	8.90423e-30	CKB	9.47914	0.515288	2.56395e-21	1.93547e-19	TRIM9	5.09829	3.50237	3.42729e-07	1.23576e-05
OBFC1	18.5049	0.718261	1.88407e-76	7.88839e-75	SNRNP25	18.7564	0.860207	1.71744e-78	8.27611e-77	NCAPH	17.1874	1.60066	3.2983e-66	2.4417e-64	CRIP3	7.69815	1.33346	1.38046e-14	1.7912e-13	AKT1	11.6222	0.91405	3.17902e-31	1.72139e-29	SULT1A1	9.46918	3.34167	2.82059e-21	2.10843e-19	MARCKS	5.03624	0.661468	4.74756e-07	1.66099e-05
COL5A2	18.4749	0.718831	3.29052e-76	1.37395e-74	PTPMT1	18.7287	0.758189	2.88815e-78	1.37447e-76	DCAF7	17.1458	0.751744	6.75618e-66	4.97748e-64	F12	7.69496	0.823623	1.41535e-14	1.83337e-13	ALCAM	11.5721	1.20581	5.70817e-31	3.03722e-29	HOXD1	9.46754	2.95398	2.865e-21	2.13122e-19	ETV1	5.02502	1.20721	5.03377e-07	1.74519e-05
COPA	18.4699	0.726823	3.60509e-76	1.50121e-74	PAM16	18.6789	1.62644	7.35179e-78	3.47712e-76	IGFBP7	17.1128	1.26261	1.19045e-65	8.72847e-64	PTP4A3	7.69275	0.923597	1.44005e-14	1.86065e-13	FAM101B	11.5287	2.32274	9.45579e-31	4.96235e-29	JAM3	9.44284	1.76729	3.6281e-21	2.68584e-19	LPHN2	4.9765	1.23544	6.47453e-07	2.18537e-05
RP11-304L19.5	18.358	0.652256	2.84964e-75	1.17387e-73	FOXA1	18.6575	2.20829	1.09706e-77	5.17273e-76	SURF4	17.0751	0.685465	2.27273e-65	1.65845e-63	MT1X	7.69047	0.529317	1.46594e-14	1.8925e-13	SF3B4	11.3982	0.684019	4.2662e-30	2.1938e-28	LINC00678	9.43873	5.486	3.77318e-21	2.77981e-19	ETNK2	4.97552	2.39648	6.50714e-07	2.19155e-05
SWI5	18.3491	0.701601	3.35781e-75	1.37949e-73	PSMB10	18.5499	1.05797	8.17666e-77	3.84353e-75	KIFC1	17.0555	1.6402	3.18153e-65	2.31061e-63	GRINA	7.65456	0.540164	1.93976e-14	2.47707e-13	B3GALT6	11.3621	0.91503	6.45508e-30	3.29726e-28	PPAP2C	9.41086	2.95223	4.92105e-21	3.59096e-19	FAM89A	4.97406	1.61533	6.55635e-07	2.20328e-05
RARG	18.2985	1.19034	8.50995e-75	3.44081e-73	HOXC9	18.5247	1.54469	1.30445e-76	6.07579e-75	COPB2	17.0537	0.747873	3.28098e-65	2.37159e-63	HIPK2	7.63444	1.01816	2.26811e-14	2.87482e-13	CENPU	11.3602	0.708536	6.60163e-30	3.36091e-28	PHLDA1	9.4012	1.2705	5.39457e-21	3.91783e-19	CEBPZ	4.9645	0.51591	6.88798e-07	2.29843e-05
APOBEC3C	18.276	1.01784	1.286e-74	5.17235e-73	SMC4	18.4974	0.595723	2.16821e-76	9.97766e-75	GMNN	17.0201	0.735962	5.82535e-65	4.19097e-63	C16orf74	7.61543	0.928495	2.62805e-14	3.31732e-13	ASF1B	11.3516	1.053	7.2782e-30	3.69308e-28	ENO3	9.37434	1.72433	6.96126e-21	5.03181e-19	RGS20	4.92706	2.88164	8.34741e-07	2.75087e-05
FERMT2	18.2275	0.678765	3.12472e-74	1.24957e-72	CORO2A	18.4962	2.38483	2.21638e-76	1.01688e-74	DCAF13	16.9464	0.646149	2.04556e-64	1.4379e-62	AC096559.1	7.59522	1.63735	3.07265e-14	3.85629e-13	ADAMTS19	11.3427	3.61764	8.06231e-30	4.07746e-28	ADA	9.36693	1.22978	7.46753e-21	5.37242e-19	MT-ND4L	4.9208	0.566267	8.61891e-07	2.82818e-05
SYF2	18.2274	0.509821	3.13126e-74	1.24957e-72	BIRC5	18.4297	0.648478	7.59601e-76	3.45404e-74	GPSM2	16.8792	1.40899	6.39611e-64	4.47553e-62	PDE5A	7.58058	1.71137	3.44015e-14	4.30323e-13	LHFP	11.3318	3.59575	9.12597e-30	4.54046e-28	PALLD	9.22827	1.98463	2.75044e-20	1.91581e-18	C1orf54	4.89742	1.72638	9.71039e-07	3.15928e-05
CTSB	18.1948	0.59915	5.67652e-74	2.2594e-72	FOXP1	18.4169	1.24792	9.60659e-76	4.35537e-74	ACTN1	16.866	0.626735	8.00794e-64	5.57789e-62	EPS8L2	7.56409	0.681143	3.90586e-14	4.87405e-13	MDFIC	11.3047	1.59489	1.24426e-29	6.13089e-28	EIF1B	9.19608	0.673427	3.7125e-20	2.55114e-18	A1BG	4.89508	0.83316	9.82642e-07	3.19025e-05
SAT2	18.1718	0.778461	8.62577e-74	3.41554e-72	SPATS2L	18.4108	0.71003	1.07547e-75	4.86149e-74	RAD51AP1	16.782	1.15166	3.3043e-63	2.28086e-61	FAM20A	7.54748	2.31041	4.43759e-14	5.51067e-13	ENOX1	11.2266	1.39787	3.01917e-29	1.4549e-27	TTYH1	9.19353	4.57342	3.80165e-20	2.60073e-18	NOL3	4.88493	0.528352	1.03465e-06	3.3379e-05
SPON2	18.0617	1.33799	6.38815e-73	2.50363e-71	DHFR	18.3823	0.92867	1.8195e-75	8.17654e-74	SBNO1	16.7591	0.615341	4.86046e-63	3.33998e-61	C4orf32	7.52158	0.6726	5.41202e-14	6.68821e-13	HOXD-AS2	11.2196	0.870947	3.26747e-29	1.56962e-27	SEPT9	9.17316	0.616998	4.59366e-20	3.12859e-18	FYN	4.87646	1.48331	1.08004e-06	3.46245e-05
HEXIM1	18.0039	1.35044	1.81697e-72	7.04893e-71	ZNF385D	18.3764	1.15279	2.0287e-75	9.09002e-74	EIF4A3	16.6958	0.596335	1.40594e-62	9.53305e-61	BEND7	7.51547	0.912761	5.67063e-14	6.99089e-13	UCK2	11.2166	0.570298	3.37939e-29	1.61326e-27	GLRX	9.14239	1.2171	6.10851e-20	4.06986e-18	MAF	4.86456	8.62642	1.14711e-06	3.65055e-05
CITED2	17.9631	0.96069	3.78921e-72	1.45528e-70	SMYD3	18.3315	0.853592	4.64063e-75	2.06125e-73	IDH1	16.6337	0.616065	3.97595e-62	2.68403e-60	SERPIND1	7.48787	1.91082	7.00031e-14	8.53403e-13	ZFP36L2	11.2158	0.556635	3.41274e-29	1.62412e-27	IDH2	9.10572	0.588015	8.56948e-20	5.63599e-18	MAP2	4.8354	4.52597	1.32877e-06	4.15553e-05
RNPEP	17.9178	0.631725	8.5574e-72	3.26203e-70	BEND7	18.32	1.85257	5.72647e-75	2.5362e-73	KIF4A	16.6114	2.00882	5.76454e-62	3.87437e-60	SOX13	7.47969	1.79635	7.44965e-14	9.053e-13	SKIL	11.1073	0.85837	1.15584e-28	5.43314e-27	CDC42EP5	9.09809	4.50426	9.19367e-20	6.02067e-18	GPM6B	4.82726	1.33248	1.38424e-06	4.30267e-05
COPB1	17.9091	0.730862	1.00092e-71	3.79655e-70	EXOSC4	18.305	0.753625	7.54714e-75	3.33292e-73	KIF14	16.5291	1.87075	2.26683e-61	1.5169e-59	CUL4B	7.46371	0.703325	8.41228e-14	1.01664e-12	CBX6	11.1049	0.779489	1.18725e-28	5.56374e-27	CBR4	9.05838	0.938665	1.32406e-19	8.5252e-18	KLHDC8A	4.81669	4.43409	1.45962e-06	4.50953e-05
VAT1	17.9009	0.910372	1.15959e-71	4.38755e-70	BCAP29	18.2878	0.93212	1.03447e-74	4.54219e-73	CENPU	16.4364	0.83127	1.05047e-60	6.9686e-59	RASSF8	7.36888	0.825517	1.7207e-13	2.02675e-12	LDB2	11.0784	0.81694	1.59752e-28	7.44086e-27	RBPMS	9.04119	1.88925	1.54969e-19	9.93619e-18	BIN1	4.81416	1.09065	1.47823e-06	4.54869e-05
KCNQ1OT1	17.8373	0.727805	3.63032e-71	1.35685e-69	HIGD1A	18.2443	0.541105	2.29644e-74	1.00258e-72	IMMT	16.3652	0.61888	3.38828e-60	2.22841e-58	NOSTRIN	7.36177	3.16426	1.81483e-13	2.1327e-12	ITGAV	11.031	1.33097	2.7077e-28	1.24603e-26	BASP1	9.00925	1.10417	2.07472e-19	1.32471e-17	IGFBP5	4.81088	1.45916	1.50267e-06	4.61462e-05
CIR1	17.8301	0.784936	4.12991e-71	1.53982e-69	ASPM	18.2356	0.811477	2.69218e-74	1.16539e-72	IDH2	16.3235	0.598597	6.71438e-60	4.37835e-58	EPHX1	7.3452	0.718947	2.05457e-13	2.39424e-12	SPATS2L	11.0217	0.543198	3.00494e-28	1.37456e-26	SDCBP	9.0046	0.538644	2.16458e-19	1.37635e-17	STC1	4.7957	0.912884	1.62108e-06	4.94585e-05
SERINC3	17.7896	0.694681	8.50259e-71	3.14719e-69	HRAS	18.1118	0.85415	2.57363e-73	1.09551e-71	REEP4	16.3165	1.32343	7.53557e-60	4.89301e-58	DLX1	7.32519	0.762981	2.38552e-13	2.76101e-12	PLGRKT	10.9817	0.903734	4.67841e-28	2.11481e-26	AKIRIN1	8.9967	1.07189	2.32603e-19	1.4729e-17	HES6	4.79152	0.9908	1.65526e-06	5.02282e-05
SDHA	17.7832	0.547458	9.53822e-71	3.52202e-69	CISD2	18.0913	0.641192	3.73283e-73	1.58016e-71	ALDH7A1	16.2792	0.750019	1.3871e-59	8.93104e-58	NGF	7.31882	2.31771	2.50154e-13	2.8931e-12	CSK	10.9808	0.626451	4.72557e-28	2.12984e-26	PPIC	8.95564	2.2995	3.37773e-19	2.10408e-17	SOX2	4.78224	3.13312	1.73353e-06	5.20876e-05
CHN1	17.7375	0.900866	2.15176e-70	7.88843e-69	MEA1	17.9671	0.547997	3.52947e-72	1.47775e-70	CDCA2	16.2316	1.69592	3.01526e-59	1.90933e-57	SLCO4A1	7.30812	0.758457	2.70912e-13	3.12609e-12	LRRFIP2	10.9751	0.711236	5.03311e-28	2.2618e-26	TMC6	8.94202	1.64322	3.82118e-19	2.37068e-17	SEC11C	4.75999	0.690133	1.93604e-06	5.70538e-05
FNTA	17.6815	0.580136	5.82056e-70	2.10861e-68	MAPKAP1	17.9285	0.683048	7.06673e-72	2.91104e-70	FXYD5	16.1971	0.822479	5.28717e-59	3.32052e-57	COLCA2	7.24862	2.09625	4.21028e-13	4.76854e-12	ITGB5	10.9689	1.25538	5.39297e-28	2.41643e-26	TMEM9	8.89884	0.589816	5.64334e-19	3.44536e-17	EGLN1	4.75934	0.66567	1.94228e-06	5.71276e-05
SHOX2	17.6551	1.43662	9.28933e-70	3.3494e-68	MYBPC1	17.735	1.02922	2.25293e-70	9.15754e-69	HP1BP3	16.1933	0.636686	5.62484e-59	3.51817e-57	TNFRSF21	7.2323	1.28486	4.74874e-13	5.3665e-12	EGLN3	10.9667	0.625234	5.52633e-28	2.46897e-26	IGF2BP3	8.89589	1.14137	5.79504e-19	3.52393e-17	ODF2L	4.75866	1.51471	1.94884e-06	5.72108e-05
ARMCX1	17.5706	1.33066	4.13754e-69	1.4745e-67	TRA2B	17.7227	0.528189	2.79965e-70	1.13497e-68	CNDP2	16.0853	0.565694	3.23261e-58	1.99744e-56	ALDH3A1	7.21567	2.56994	5.36693e-13	6.02071e-12	CCDC86	10.8928	0.591697	1.24782e-27	5.43229e-26	EGFL7	8.8001	1.83452	1.36697e-18	8.18258e-17	AK4	4.75762	0.890598	1.95889e-06	5.73957e-05
ZNF581	17.5373	0.662704	7.43977e-69	2.63296e-67	E2F1	17.6899	1.35231	5.01425e-70	2.0274e-68	ILVBL	16.0642	0.86665	4.54539e-58	2.78614e-56	POU3F1	7.20583	1.42957	5.76914e-13	6.45773e-12	FOXD1	10.8851	1.16064	1.35783e-27	5.89443e-26	MFGE8	8.79862	1.78543	1.38514e-18	8.25908e-17	NKX6-1	4.75674	5.33907	1.9674e-06	5.75352e-05
SNX6	17.4772	0.528858	2.13716e-68	7.51143e-67	RBM10	17.676	2.20822	6.41783e-70	2.58808e-68	PDHA1	16.0416	0.570448	6.54755e-58	3.9658e-56	L3MBTL4	7.20167	1.77614	5.94788e-13	6.63358e-12	LINC00460	10.8586	3.55172	1.81428e-27	7.80955e-26	FBLN1	8.78483	0.959409	1.56603e-18	9.30146e-17	FBLIM1	4.71977	1.77734	2.36114e-06	6.72531e-05
AKAP8L	17.3607	0.830349	1.63738e-67	5.6896e-66	CLPTM1L	17.6482	0.929081	1.05058e-69	4.21442e-68	SERPINF1	16.0309	0.661997	7.7722e-58	4.68902e-56	CERK	7.19312	0.853714	6.33264e-13	7.04334e-12	NR1H2	10.8482	0.656585	2.03466e-27	8.68498e-26	TUBB2A	8.75408	0.949279	2.05767e-18	1.21744e-16	MSI2	4.71785	1.00533	2.38346e-06	6.77627e-05
JUN	17.3278	0.516419	2.90323e-67	9.99756e-66	PITX1	17.6344	0.922924	1.34208e-69	5.36972e-68	SMC3	16.0246	0.5188	8.60694e-58	5.17226e-56	MYEF2	7.1931	0.913036	6.33368e-13	7.04334e-12	FAM184B	10.799	1.07867	3.47952e-27	1.47293e-25	CHD4	8.74692	0.518816	2.19257e-18	1.28283e-16	PHLDA1	4.68688	1.04325	2.77405e-06	7.77139e-05
GOLGB1	17.211	0.781563	2.19435e-66	7.39039e-65	ITGAE	17.5588	0.767426	5.09597e-69	2.01785e-67	TRIP13	15.9532	1.18504	2.70804e-57	1.61471e-55	LYSMD2	7.15689	0.620299	8.25294e-13	9.11153e-12	CHAF1A	10.7859	0.794504	4.01192e-27	1.68435e-25	SUSD2	8.74688	2.18722	2.1933e-18	1.28283e-16	BASP1	4.66365	0.849184	3.10644e-06	8.59262e-05
PLIN3	17.1392	0.611029	7.5707e-66	2.50029e-64	SMC1A	17.5566	0.788366	5.29367e-69	2.09073e-67	KIF11	15.9111	1.6053	5.30334e-57	3.11373e-55	DLGAP1	7.15047	1.73346	8.64798e-13	9.53393e-12	BGN	10.7342	1.09821	7.03492e-27	2.89793e-25	TMEM205	8.72268	0.612218	2.71684e-18	1.577e-16	BEND5	4.63965	3.60577	3.48998e-06	9.55008e-05
PARVB	17.0801	1.19639	2.08923e-65	6.81179e-64	FJX1	17.4901	1.19006	1.7055e-68	6.68418e-67	PTBP1	15.8175	0.543982	2.3579e-56	1.36865e-54	PLCH1	7.14663	1.56384	8.89371e-13	9.76969e-12	LTBP1	10.6814	2.38856	1.24437e-26	5.07146e-25	IGF2BP1	8.69342	7.92501	3.51685e-18	2.02602e-16	SDC2	4.62395	0.685686	3.76497e-06	0.000102114
SERPINE2	17.0293	0.669943	4.98379e-65	1.61121e-63	STK39	17.4686	1.1921	2.48505e-68	9.68978e-67	TMEM109	15.7885	0.799805	3.73484e-56	2.15972e-54	CTDSPL	7.06891	0.747718	1.56156e-12	1.67221e-11	SREK1IP1	10.6511	0.52985	1.72248e-26	7.00139e-25	ENAH	8.68222	0.521652	3.88108e-18	2.22748e-16	HOMER3	4.61779	1.08443	3.8785e-06	0.000104752
IDH1	17.0234	0.58918	5.50452e-65	1.7697e-63	PXMP2	17.3899	0.778079	9.84308e-68	3.78983e-66	EXOSC7	15.735	0.556243	8.70135e-56	4.97536e-54	TM4SF1	7.03688	1.21976	1.96595e-12	2.08342e-11	CLPTM1L	10.6342	0.678225	2.06658e-26	8.3119e-25	MKRN1	8.66093	0.695706	4.6792e-18	2.66558e-16	DDR1	4.60692	1.65173	4.0867e-06	0.000109484
BMP3	17.0234	3.03373	5.50866e-65	1.7697e-63	HIST1H4C	17.3712	0.523745	1.36241e-67	5.23246e-66	MIS18BP1	15.7235	0.849968	1.044e-55	5.94733e-54	DLL3	7.03435	0.594843	2.00186e-12	2.11855e-11	TEX30	10.5774	0.798674	3.79382e-26	1.51792e-24	GDF15	8.65568	1.52533	4.8998e-18	2.78091e-16	ERRFI1	4.60469	1.82131	4.1309e-06	0.000110475
BRINP3	16.9871	1.77685	1.02266e-64	3.26485e-63	PTTG1	17.3399	0.523746	2.35174e-67	8.98704e-66	CENPM	15.7213	0.779672	1.08022e-55	6.13086e-54	VSNL1	7.03152	0.777361	2.04297e-12	2.16056e-11	TMEM158	10.5714	2.95297	4.04274e-26	1.61331e-24	MESDC2	8.64105	0.667844	5.56992e-18	3.14957e-16	TCN2	4.59119	2.41174	4.40722e-06	0.000117047
C12orf23	16.9525	0.828972	1.84537e-64	5.85474e-63	CENPU	17.2709	0.775013	7.7868e-67	2.95359e-65	DTYMK	15.7186	0.511091	1.12802e-55	6.3785e-54	SHROOM3	7.01996	1.68818	2.21938e-12	2.34066e-11	MAP7D1	10.5642	0.805298	4.36867e-26	1.73885e-24	KCNK1	8.63298	5.54848	5.97722e-18	3.35513e-16	LY96	4.54166	1.51742	5.58123e-06	0.000144029
FXYD5	16.9254	0.755542	2.92221e-64	9.214e-63	FDX1	17.2485	0.750171	1.1489e-66	4.34711e-65	DKC1	15.6659	0.517502	2.58783e-55	1.44203e-53	RP11-390P2.4	6.94941	0.896906	3.66814e-12	3.7776e-11	PLCB1	10.4986	0.954536	8.76454e-26	3.46154e-24	JUP	8.61023	2.27503	7.29143e-18	4.04833e-16	NPR1	4.50942	3.70691	6.50047e-06	0.000165572
IER3	16.9242	0.665979	2.98267e-64	9.38529e-63	SLBP	17.241	0.656863	1.30845e-66	4.93859e-65	ATP2B1	15.5813	0.527981	9.76061e-55	5.36099e-53	KIAA1217	6.86331	0.834939	6.72821e-12	6.77419e-11	LARP6	10.4828	0.660385	1.03667e-25	4.07332e-24	KANK4	8.54019	4.76727	1.34004e-17	7.33386e-16	WBP5	4.48863	0.545624	7.16827e-06	0.000180104
PRSS12	16.9237	0.862052	3.01043e-64	9.45325e-63	HOXC6	17.2331	2.09035	1.49864e-66	5.6287e-65	GOT1	15.5302	1.07224	2.16674e-54	1.18582e-52	AGR2	6.82424	4.5233	8.83905e-12	8.82983e-11	TMEM47	10.464	0.999102	1.26371e-25	4.95272e-24	FUCA2	8.51327	0.851112	1.69096e-17	9.22145e-16	UBE2E2	4.4886	1.19018	7.16936e-06	0.000180104
RRAS	16.9199	1.05405	3.2107e-64	1.00615e-62	KIAA0040	17.1887	2.87182	3.22722e-66	1.2062e-64	RNF26	15.5169	1.05274	2.66688e-54	1.44919e-52	KCNJ2	6.80784	0.887511	9.90728e-12	9.83922e-11	TCF19	10.4551	1.36412	1.38815e-25	5.41271e-24	SAT2	8.50725	0.669745	1.7811e-17	9.64591e-16	ADD2	4.47374	3.60627	7.68625e-06	0.000191519
HBP1	16.9166	1.12074	3.39267e-64	1.06101e-62	GINS2	17.1553	1.12722	5.74052e-66	2.14033e-64	CDT1	15.4807	0.785671	4.68561e-54	2.52825e-52	COL11A2	6.78302	2.43485	1.17692e-11	1.15982e-10	SNHG15	10.4418	0.566736	1.59801e-25	6.21521e-24	TMEFF2	8.50723	2.18759	1.78138e-17	9.64591e-16	NHSL1	4.46226	1.9721	8.10999e-06	0.000200216
DDR2	16.8635	1.2616	8.34329e-64	2.57767e-62	ORC6	17.1388	0.935324	7.62621e-66	2.83651e-64	PRRX2	15.439	1.18687	8.94197e-54	4.77445e-52	KBTBD8	6.76899	1.15977	1.29689e-11	1.27558e-10	AGK	10.4358	0.926668	1.70216e-25	6.60354e-24	PRAME	8.49838	3.4287	1.92262e-17	1.0374e-15	FBXW7	4.45947	1.29008	8.21625e-06	0.000201772
SPATC1L	16.7723	0.817388	3.8901e-63	1.18986e-61	ASF1B	17.1088	1.21592	1.27621e-65	4.68983e-64	CKAP2L	15.4111	1.59387	1.37937e-53	7.31402e-52	RAB20	6.75306	0.945183	1.44755e-11	1.41921e-10	RABIF	10.4212	0.749103	1.98422e-25	7.62059e-24	CHTF18	8.48695	1.64926	2.12127e-17	1.13658e-15	TNFRSF19	4.44228	4.24479	8.9011e-06	0.000216509
MKRN1	16.7581	0.687076	4.94164e-63	1.50848e-61	CXADR	17.0995	1.07836	1.49698e-65	5.47577e-64	TUBB6	15.3377	0.72778	4.28395e-53	2.2329e-51	ANXA3	6.68336	1.28083	2.33519e-11	2.24354e-10	PEX5L	10.2993	0.912004	7.09562e-25	2.68477e-23	NOS3	8.48095	4.34732	2.23363e-17	1.19262e-15	KIF5C	4.41786	5.76126	9.96852e-06	0.00023757
RNF114	16.7419	0.631224	6.49326e-63	1.97426e-61	NXT1	17.0395	0.746346	4.1793e-65	1.51403e-63	CKAP5	15.3032	1.10845	7.28112e-53	3.78223e-51	FJX1	6.6738	0.52144	2.49259e-11	2.39027e-10	C7orf49	10.285	1.03237	8.23386e-25	3.10014e-23	MSMO1	8.46671	0.605205	2.52416e-17	1.33842e-15	MEX3A	4.3703	0.768843	1.24074e-05	0.000287641
SPARC	16.739	1.52701	6.80683e-63	2.0655e-61	CNRIP1	16.9634	1.59171	1.53213e-64	5.52433e-63	DBF4	15.2882	0.907752	9.16238e-53	4.72742e-51	CCL2	6.62847	2.31667	3.39176e-11	3.22028e-10	MYBL2	10.2632	0.686695	1.03271e-24	3.87873e-23	SPTSSA	8.46589	0.562065	2.5421e-17	1.34328e-15	FAM69B	4.36044	1.97937	1.29799e-05	0.000298876
P4HA2	16.7111	1.60031	1.08764e-62	3.28738e-61	SEC11C	16.9472	0.74025	2.01922e-64	7.24649e-63	TXNDC12	15.2356	0.631004	2.05376e-52	1.0561e-50	HHAT	6.5879	0.953437	4.46081e-11	4.18601e-10	RERG	10.2571	3.11115	1.0997e-24	4.12023e-23	MAGED2	8.44313	0.754678	3.08941e-17	1.62688e-15	UNC13A	4.36028	4.99372	1.29895e-05	0.000298876
PGRMC2	16.6773	0.701521	1.91586e-62	5.75659e-61	TMTC1	16.9301	1.60363	2.69929e-64	9.64194e-63	PSMD13	15.2136	0.52238	2.8717e-52	1.47177e-50	CSMD1	6.52511	0.82644	6.79527e-11	6.27951e-10	CLSPN	10.2216	0.930288	1.58667e-24	5.84476e-23	SFRP2	8.44214	3.97179	3.11581e-17	1.63516e-15	ZFAND5	4.3498	0.559993	1.36259e-05	0.000311133
MEF2C	16.6541	0.522324	2.82647e-62	8.44305e-61	SVIL	16.8888	0.659633	5.43838e-64	1.93359e-62	ACTL6A	15.1124	0.813921	1.34073e-51	6.73619e-50	EFNA1	6.52504	2.33966	6.79829e-11	6.27951e-10	SEMA3D	10.2057	1.99336	1.86928e-24	6.86928e-23	ACOX1	8.43991	1.48892	3.17589e-17	1.661e-15	TTYH1	4.34802	2.99919	1.37372e-05	0.000312791
USO1	16.6353	0.578261	3.8674e-62	1.15076e-60	H2AFX	16.8414	0.893633	1.21407e-63	4.30659e-62	RPA1	15.112	0.719342	1.34955e-51	6.75835e-50	EMID1	6.48386	1.79692	8.94056e-11	8.17941e-10	UBE2D1	10.1446	0.716385	3.50228e-24	1.26877e-22	ENO2	8.43702	0.726121	3.25535e-17	1.69677e-15	CYP26A1	4.33378	5.26611	1.4657e-05	0.000328848
PDLIM2	16.6308	0.598578	4.16949e-62	1.23585e-60	CHCHD3	16.8118	0.521247	2.0012e-63	7.04976e-62	BLMH	15.0817	0.754609	2.13771e-51	1.06705e-49	SPARCL1	6.458	3.0523	1.06097e-10	9.62029e-10	RSU1	10.0849	0.65302	6.44085e-24	2.27418e-22	USP44	8.38395	1.70894	5.11795e-17	2.64276e-15	PRUNE2	4.31753	2.11978	1.57784e-05	0.000350418
POLD4	16.5878	0.756698	8.53925e-62	2.5213e-60	SRGAP1	16.7836	1.27259	3.21679e-63	1.12032e-61	RNPEP	15.0776	0.594016	2.275e-51	1.13189e-49	SDPR	6.45202	0.916198	1.10371e-10	9.99014e-10	DHFR	10.037	0.668416	1.04785e-23	3.64112e-22	SDC1	8.38386	1.988	5.12204e-17	2.64276e-15	CNIH2	4.31322	3.71021	1.60896e-05	0.000355322
HDAC5	16.5449	1.36194	1.74182e-61	5.11334e-60	KLHL23	16.7439	1.3932	6.27701e-63	2.16642e-61	CBX1	15.0696	0.503624	2.56746e-51	1.27326e-49	S100P	6.44992	3.397	1.11913e-10	1.01237e-09	RPL39L	9.99432	0.623154	1.61393e-23	5.55771e-22	VCAN	8.38103	0.874179	5.24683e-17	2.69807e-15	LRRC7	4.29165	7.59895	1.77353e-05	0.000385496
EMILIN1	16.5422	1.24829	1.82253e-61	5.34005e-60	DYNC1I1	16.7419	2.40976	6.49046e-63	2.23505e-61	ANXA6	15.0464	0.568959	3.64389e-51	1.79546e-49	AC093673.5	6.43561	0.931764	1.22981e-10	1.10987e-09	TNC	9.98378	2.13557	1.79492e-23	6.16712e-22	LEMD1	8.38024	2.07741	5.28207e-17	2.7071e-15	CCDC102B	4.28889	0.978292	1.79568e-05	0.000389208
PLEKHH3	16.518	1.35826	2.72295e-61	7.96307e-60	TMEM106C	16.7277	0.530203	8.23014e-63	2.82145e-61	EIF5AL1	15.0193	1.06164	5.48617e-51	2.69455e-49	PRAF2	6.42255	0.506757	1.34007e-10	1.20583e-09	RP11-277P12.20	9.94991	2.05669	2.52408e-23	8.61446e-22	WIPF3	8.37281	5.94896	5.62602e-17	2.87377e-15	DLL3	4.25785	1.0029	2.06403e-05	0.000437472
YIPF3	16.5147	0.56591	2.87396e-61	8.38867e-60	PPM1K	16.7127	1.05429	1.05894e-62	3.61408e-61	MRPL39	14.9936	0.698675	8.08204e-51	3.95684e-49	PRR15L	6.38791	3.84427	1.68169e-10	1.50615e-09	PHLDA3	9.9335	0.657927	2.9761e-23	1.00898e-21	MEOX2	8.36771	1.6662	5.87498e-17	2.99097e-15	PIPOX	4.25324	3.07846	2.10696e-05	0.000445955
PFKM	16.5142	0.700481	2.89922e-61	8.44632e-60	RNASEH2B	16.6398	0.724566	3.58861e-62	1.20861e-60	BACE2	14.988	1.56605	8.79132e-51	4.29039e-49	GABRR1	6.38263	1.73409	1.74074e-10	1.5554e-09	MSRA	9.92642	0.691527	3.19532e-23	1.08091e-21	IGF2	8.36345	2.42717	6.09104e-17	3.0907e-15	ZNF462	4.24961	1.72569	2.14143e-05	0.000450758
RUNX2	16.4881	1.06195	4.46959e-61	1.2923e-59	TMEM51	16.6197	2.83075	5.01589e-62	1.6856e-60	SKA3	14.9824	1.0578	9.57557e-51	4.65829e-49	CELF2	6.37898	1.30045	1.7827e-10	1.59103e-09	PITX1	9.917	0.66275	3.51164e-23	1.18269e-21	SEC63	8.32517	0.520733	8.42115e-17	4.21718e-15	DUSP4	4.23673	0.816766	2.26795e-05	0.000472202
NMD3	16.4684	0.754822	6.19052e-61	1.7798e-59	CHAF1A	16.5883	0.890389	8.46934e-62	2.82754e-60	PSMD14	14.8848	0.511669	4.13897e-50	1.99452e-48	NEDD4L	6.34963	0.825538	2.15834e-10	1.91514e-09	RANGRF	9.89828	0.619028	4.23493e-23	1.41079e-21	LINC01057	8.32269	5.61266	8.599e-17	4.29222e-15	NECAB3	4.22399	1.17596	2.40019e-05	0.000495694
NUDT16L1	16.4211	0.985818	1.35159e-60	3.85695e-59	TPRKB	16.5877	0.500901	8.55664e-62	2.85048e-60	NRP2	14.8775	0.866594	4.61098e-50	2.21501e-48	TNFAIP2	6.33207	1.76095	2.41888e-10	2.13519e-09	ROBO1	9.86476	0.717952	5.91772e-23	1.96284e-21	PVRL2	8.30644	1.0119	9.86124e-17	4.87464e-15	TMSB15A	4.21442	2.14088	2.50424e-05	0.000511665
NUCB2	16.3131	0.560916	7.96207e-60	2.21838e-58	SPC25	16.5319	1.08436	2.1607e-61	7.15132e-60	PLS3	14.8631	0.798358	5.71829e-50	2.72982e-48	RBPMS	6.31861	0.960255	2.63927e-10	2.31506e-09	CALCRL	9.8429	2.35816	7.35584e-23	2.43458e-21	PTPN12	8.28555	0.793649	1.17567e-16	5.77432e-15	JAKMIP2	4.21049	2.76156	2.54814e-05	0.000519252
TOB2	16.3077	0.984406	8.70725e-60	2.42159e-58	SGOL1	16.4896	0.938299	4.36118e-61	1.44032e-59	DERL1	14.8425	0.884939	7.77564e-50	3.70043e-48	PAX5	6.26288	2.07454	3.77919e-10	3.27558e-09	FLNA	9.82607	0.576633	8.69444e-23	2.86524e-21	VGF	8.28026	3.07926	1.22908e-16	6.01741e-15	FAM229B	4.21004	0.947513	2.55327e-05	0.000519605
FOS	16.2888	0.915816	1.18592e-59	3.28625e-58	TROAP	16.4799	0.994917	5.11757e-61	1.68649e-59	ADCK3	14.8243	0.598697	1.02005e-49	4.82447e-48	KIAA1244	6.23993	1.05894	4.37777e-10	3.78583e-09	HES7	9.80662	0.732093	1.05438e-22	3.45242e-21	SPHK1	8.26827	0.910324	1.35915e-16	6.61193e-15	SCD5	4.16962	3.22356	3.05103e-05	0.000608776
DBP	16.2695	1.31877	1.6237e-59	4.47511e-58	PRC1	16.4531	0.656412	7.96826e-61	2.60909e-59	RCC1	14.8231	0.662952	1.03807e-49	4.89457e-48	PODXL2	6.21415	0.507309	5.16018e-10	4.44739e-09	FSTL1	9.78745	0.556525	1.27473e-22	4.16503e-21	SKAP2	8.26589	1.28798	1.38657e-16	6.72398e-15	EPN2	4.16635	0.924442	3.09518e-05	0.000615982
TSC22D3	16.2182	1.72624	3.75235e-59	1.02497e-57	CMC2	16.3953	0.623248	2.06783e-60	6.72768e-59	FERMT2	14.8029	0.632609	1.40199e-49	6.59019e-48	CCDC102B	6.17715	0.528927	6.52678e-10	5.56884e-09	LPHN2	9.72851	1.05845	2.27915e-22	7.38386e-21	UPP1	8.26493	1.06535	1.39773e-16	6.75674e-15	S100A16	4.15078	0.661412	3.31346e-05	0.000648474
NOA1	16.2145	0.686888	3.98389e-59	1.08628e-57	CENPM	16.3906	0.719615	2.23132e-60	7.24423e-59	PPIF	14.721	0.619345	4.72368e-49	2.20688e-47	CHST8	6.15465	2.69183	7.52436e-10	6.39153e-09	AMIGO2	9.72364	2.63795	2.39076e-22	7.72912e-21	HOTAIRM1	8.25486	1.09396	1.52081e-16	7.32856e-15	REEP2	4.14815	1.21691	3.35171e-05	0.000654288
GNAI2	16.1191	0.507364	1.87445e-58	5.04816e-57	TDG	16.39	0.681935	2.25475e-60	7.30482e-59	PFKL	14.7138	0.579163	5.25695e-49	2.44856e-47	CRIP1	6.12279	0.9262	9.19537e-10	7.75935e-09	EPS8	9.67429	1.23322	3.87759e-22	1.2431e-20	AKAP8L	8.23276	0.748624	1.82944e-16	8.78819e-15	VGLL4	4.13894	0.624002	3.48915e-05	0.000677665
ATRX	16.1186	0.554535	1.88945e-58	5.07965e-57	NR2F2	16.3814	0.814507	2.59633e-60	8.39369e-59	PTGES	14.7088	0.957199	5.65625e-49	2.62656e-47	UBALD1	6.0708	0.791757	1.27277e-09	1.06405e-08	ASCC3	9.6367	0.668195	5.59579e-22	1.7644e-20	SLC2A3	8.22239	1.19967	1.99487e-16	9.55296e-15	CCDC50	4.13093	0.527993	3.61302e-05	0.000695552
ING4	16.1104	1.35027	2.15783e-58	5.78087e-57	PSMG4	16.3796	0.650488	2.67309e-60	8.62367e-59	MTHFD1	14.6374	0.57698	1.62044e-48	7.43463e-47	AJUBA	6.02454	0.997445	1.69586e-09	1.40472e-08	SCML1	9.63047	0.782777	5.94571e-22	1.87089e-20	DNAJB11	8.21547	0.778179	2.11338e-16	1.00889e-14	CREM	4.11477	0.916632	3.87558e-05	0.00073684
BDH2	16.0672	0.996738	4.33535e-58	1.15138e-56	PBK	16.373	0.711718	2.97967e-60	9.57241e-59	RCN3	14.588	0.846236	3.34883e-48	1.51827e-46	KLF5	6.02073	0.885715	1.73631e-09	1.43745e-08	SIAH2	9.60215	0.657281	7.82962e-22	2.44361e-20	FAM69B	8.20095	2.40392	2.38496e-16	1.135e-14	PALM	4.11361	1.69479	3.89524e-05	0.000738746
NUCB1	16.0424	0.601654	6.45905e-58	1.70653e-56	FAM84B	16.3342	1.97734	5.63323e-60	1.79841e-58	GART	14.5746	0.789507	4.07483e-48	1.84197e-46	SLC43A2	6.01168	1.92939	1.83609e-09	1.51515e-08	THAP11	9.56785	0.687602	1.09147e-21	3.37211e-20	DES	8.18924	4.42554	2.62871e-16	1.24713e-14	IGSF8	4.10673	1.19955	4.01299e-05	0.000756715
RP11-474O21.5	16.0403	2.73837	6.68724e-58	1.76378e-56	HIPK2	16.3341	1.87234	5.6455e-60	1.79858e-58	CHN1	14.5647	0.782035	4.71146e-48	2.11726e-46	LONRF1	6.006	0.960374	1.90157e-09	1.56613e-08	CCDC85A	9.5576	3.55324	1.20516e-21	3.70097e-20	HMGCR	8.17634	0.960274	2.92598e-16	1.37962e-14	SPOCK2	4.10663	4.41149	4.01468e-05	0.000756715
DALRD3	15.9765	0.720242	1.86332e-57	4.8893e-56	DCTPP1	16.3052	0.631926	9.06853e-60	2.87714e-58	SKA2	14.554	0.573262	5.51143e-48	2.46951e-46	TMEM51	5.99313	1.24305	2.05847e-09	1.69227e-08	INPP1	9.52687	0.764755	1.62093e-21	4.93193e-20	IFT57	8.15576	0.843904	3.46987e-16	1.62606e-14	SEPHS1	4.10125	0.720193	4.10926e-05	0.00076793
IFRD1	15.9751	0.881518	1.90695e-57	4.99524e-56	TOP2A	16.3	0.720347	9.87596e-60	3.12684e-58	KIF15	14.5522	1.62222	5.65248e-48	2.52532e-46	EBF1	5.98874	0.707122	2.11467e-09	1.73476e-08	ZNF804A	9.49769	1.77123	2.1459e-21	6.4732e-20	TEAD4	8.15115	0.989629	3.60488e-16	1.68418e-14	FOXO3	4.08811	0.810338	4.34897e-05	0.000806824
NUPR1	15.921	0.783869	4.52749e-57	1.17393e-55	RRP15	16.239	0.590251	2.67201e-59	8.35629e-58	PSMC2	14.5402	0.563733	6.73675e-48	3.00099e-46	ABCA3	5.9874	0.851316	2.13223e-09	1.74729e-08	TPST2	9.43919	0.902553	3.75684e-21	1.11786e-19	UTRN	8.14695	1.2955	3.73232e-16	1.73842e-14	ZBTB20	4.08458	0.775045	4.41572e-05	0.000817228
RIOK3	15.9117	0.97853	5.25965e-57	1.35688e-55	TPX2	16.2187	0.677539	3.71809e-59	1.16041e-57	HPGD	14.5322	1.05535	7.56926e-48	3.36207e-46	PARD6A	5.92367	1.22993	3.14836e-09	2.53124e-08	PRRX2	9.38453	0.825055	6.31992e-21	1.85886e-19	ARL4A	8.13974	0.853182	3.9612e-16	1.83388e-14	NKAIN4	4.08312	6.49221	4.44356e-05	0.000821388
RIT1	15.8472	0.895756	1.47081e-56	3.77533e-55	MBD2	16.2165	1.21706	3.8524e-59	1.19988e-57	GAS2L3	14.5196	2.16471	9.09873e-48	4.02974e-46	RAET1E	5.86398	1.32429	4.51913e-09	3.58628e-08	PTP4A1	9.37864	0.620255	6.68263e-21	1.96178e-19	APOE	8.11558	1.20351	4.83462e-16	2.21152e-14	CITED4	4.07754	2.16882	4.5515e-05	0.000840328
AHCYL1	15.7767	0.572559	4.50016e-56	1.13796e-54	TGFBR3L	16.2086	0.995296	4.38255e-59	1.36224e-57	PUF60	14.5146	0.518922	9.79482e-48	4.32553e-46	TMEM171	5.85921	1.23559	4.65085e-09	3.68128e-08	MAD1L1	9.35468	0.550174	8.38546e-21	2.43369e-19	WSB1	8.11072	0.543678	5.03192e-16	2.2881e-14	F2R	4.06833	1.4571	4.7352e-05	0.00087005
LDB2	15.7231	1.03657	1.05021e-55	2.62965e-54	PSMG1	16.1545	0.63155	1.05535e-58	3.24093e-57	RFC2	14.4585	0.834865	2.21425e-47	9.61221e-46	LY96	5.83978	0.919257	5.22689e-09	4.11175e-08	CHN1	9.34874	0.560329	8.86933e-21	2.56441e-19	CD164	8.0793	0.629479	6.51375e-16	2.92717e-14	PLIN2	4.0597	0.589405	4.91361e-05	0.000896382
PCOLCE2	15.7027	0.861806	1.4485e-55	3.621e-54	RANGRF	16.141	0.77831	1.31301e-58	4.01608e-57	EMP2	14.4052	0.773799	4.79853e-47	2.07134e-45	ZNF462	5.83587	1.11632	5.35109e-09	4.1955e-08	PCNA	9.34708	0.524872	9.00987e-21	2.60014e-19	GBE1	8.07313	0.877766	6.85171e-16	3.07005e-14	CCND2	4.0583	3.78241	4.94304e-05	0.000900679
COL6A2	15.6382	0.722044	3.99989e-55	9.88619e-54	TEX30	16.118	0.925736	1.90812e-58	5.82469e-57	UPF3B	14.3581	0.677805	9.47292e-47	4.05484e-45	NXPH4	5.81516	0.773166	6.05774e-09	4.72714e-08	AXL	9.34459	1.02967	9.22481e-21	2.65716e-19	C1GALT1	8.07195	1.48724	6.91837e-16	3.09088e-14	ELMOD1	4.01283	3.26491	5.99954e-05	0.00107403
NEU1	15.6241	1.16444	4.99115e-55	1.23163e-53	UFD1L	16.1151	0.553342	1.99885e-58	6.08954e-57	MACROD1	14.3499	0.567678	1.06698e-46	4.55445e-45	LPHN3	5.79805	0.978343	6.70924e-09	5.21097e-08	USB1	9.33281	1.00955	1.03101e-20	2.95312e-19	DNAJC1	8.06449	0.929184	7.35451e-16	3.27618e-14	AGA	4.00485	1.2173	6.20569e-05	0.00110577
ITM2C	15.6001	0.556366	7.26868e-55	1.79076e-53	DNAJC9	16.0893	0.762885	3.0316e-58	9.21752e-57	HMG20B	14.3344	0.558478	1.33432e-46	5.664e-45	HLA-F	5.73965	0.576936	9.48711e-09	7.24557e-08	ARF6	9.31671	0.628138	1.20001e-20	3.43078e-19	PTTG1IP	8.06383	0.890638	7.39414e-16	3.28428e-14	RNF130	3.99025	0.519857	6.60027e-05	0.00116256
GNAI3	15.5744	0.562394	1.08657e-54	2.6556e-53	APITD1	16.0872	1.02099	3.13878e-58	9.5245e-57	CDCA7L	14.2404	0.577234	5.1432e-46	2.14753e-44	PDE8B	5.73913	1.98503	9.51643e-09	7.26244e-08	CDK6	9.31207	0.790635	1.25365e-20	3.57744e-19	PNMA1	8.05246	1.35255	8.11454e-16	3.59385e-14	JUND	3.97644	0.605373	6.99558e-05	0.00122168
SCRN2	15.5739	0.961599	1.09528e-54	2.67261e-53	DUS1L	16.0648	0.824462	4.50176e-58	1.36065e-56	HLTF	14.1849	0.731092	1.13606e-45	4.69244e-44	DACH1	5.72284	1.10262	1.04757e-08	7.947e-08	ANGPT1	9.30576	1.55631	1.33031e-20	3.78915e-19	PCCB	8.03383	0.763721	9.44725e-16	4.14813e-14	UNC5D	3.96813	4.68332	7.24381e-05	0.00125855
RCOR2	15.5505	1.35955	1.57899e-54	3.82855e-53	TXNRD1	16.0641	0.621736	4.55575e-58	1.36887e-56	DYNC1LI1	14.1837	0.761983	1.15559e-45	4.76027e-44	SMOX	5.71586	1.51278	1.09151e-08	8.2599e-08	PCED1B	9.30276	2.22565	1.36844e-20	3.87615e-19	CHPF	8.02438	1.06588	1.02039e-15	4.44219e-14	SNTG1	3.95623	1.88097	7.61423e-05	0.00131992
ALDH7A1	15.5128	0.622135	2.84304e-54	6.86089e-53	RWDD4	16.0413	0.640772	6.57769e-58	1.96868e-56	PPP1R7	14.11	0.531349	3.29559e-45	1.3325e-43	MBNL1-AS1	5.70814	1.1341	1.14215e-08	8.62184e-08	RNASEH2B	9.26954	0.534903	1.86956e-20	5.2471e-19	GDF3	8.02284	3.97224	1.03326e-15	4.48545e-14	ERGIC1	3.94374	0.676682	8.02204e-05	0.00137045
DHCR7	15.5115	0.568205	2.9013e-54	6.99049e-53	TSHZ2	15.968	0.890852	2.13394e-57	6.31285e-56	BUB1B	14.1065	1.45484	3.46507e-45	1.39367e-43	RPH3AL	5.70134	1.74872	1.1887e-08	8.95997e-08	SLC2A4RG	9.24249	0.669661	2.40821e-20	6.72193e-19	LPCAT4	7.99992	1.46705	1.245e-15	5.35909e-14	KIF21A	3.93388	1.48751	8.35854e-05	0.0014216
COG4	15.4791	0.873789	4.80204e-54	1.15159e-52	GMNN	15.9124	0.584303	5.19452e-57	1.52492e-55	NOP58	14.0837	0.526169	4.78532e-45	1.91463e-43	TSGA10	5.68264	0.794725	1.32633e-08	9.95329e-08	GSAP	9.20538	1.72545	3.40456e-20	9.41723e-19	TMED4	7.98658	0.518827	1.3873e-15	5.90527e-14	LPPR3	3.92957	3.55658	8.50992e-05	0.00144414
PPFIBP1	15.4656	0.967791	5.92017e-54	1.4153e-52	CDKN3	15.8672	0.592213	1.06953e-56	3.10407e-55	LRR1	14.0318	0.771808	9.96212e-45	3.95491e-43	CAMK2B	5.67322	1.97847	1.40137e-08	1.04754e-07	TMEM109	9.19097	0.529424	3.89303e-20	1.0749e-18	RRAGD	7.97244	0.910439	1.55572e-15	6.56745e-14	AUTS2	3.92431	2.97357	8.69781e-05	0.00147276
S100A16	15.4544	0.779528	7.04759e-54	1.6822e-52	ATAD2	15.8588	0.862981	1.222e-56	3.52655e-55	EMP1	14.0243	0.934605	1.1071e-44	4.38378e-43	AKR1C1	5.66258	4.36471	1.49113e-08	1.1103e-07	SVIP	9.17524	1.5289	4.50588e-20	1.23521e-18	TPM1	7.94751	0.740138	1.90297e-15	8.01129e-14	NETO2	3.91831	0.910662	8.91716e-05	0.00150492
SH3BP5	15.4517	1.23498	7.34932e-54	1.75149e-52	PEG10	15.8517	0.809491	1.36921e-56	3.94395e-55	SCAF8	14.0025	0.857552	1.5038e-44	5.93923e-43	RARRES1	5.65761	0.855573	1.53494e-08	1.14071e-07	ARRDC3	9.15254	0.697831	5.56127e-20	1.5218e-18	NQO2	7.93714	0.782792	2.06901e-15	8.6391e-14	MGMT	3.91053	1.09307	9.20952e-05	0.00154744
MTA3	15.4302	0.830228	1.02541e-53	2.43619e-52	HES6	15.7908	0.991444	3.60177e-56	1.02781e-54	INCENP	13.9794	1.8749	2.08361e-44	8.12451e-43	CITED4	5.63204	1.73004	1.78091e-08	1.31205e-07	PHF20L1	9.15103	0.619848	5.63913e-20	1.54036e-18	EML2	7.93536	1.4279	2.09894e-15	8.74024e-14	PTGDS	3.90735	1.80671	9.33148e-05	0.00156622
AF127936.7	15.3684	2.17848	2.6648e-53	6.30175e-52	C16orf45	15.7869	0.775767	3.83002e-56	1.08889e-54	FAM72D	13.9525	2.26056	3.03689e-44	1.18115e-42	AKR1C3	5.63127	2.9045	1.78885e-08	1.31681e-07	MEGF10	9.13645	2.07856	6.45358e-20	1.75969e-18	UBE2E2	7.92464	1.24356	2.288e-15	9.45049e-14	RP11-247C2.2	3.90054	6.76766	9.59799e-05	0.00160567
RBFOX2	15.3433	0.691313	3.92469e-53	9.22423e-52	PTGES2	15.7065	0.540798	1.36562e-55	3.83977e-54	CEP55	13.9519	1.28869	3.06484e-44	1.189e-42	RP11-680F8.1	5.61334	1.23775	1.9846e-08	1.45373e-07	POLR3H	9.10063	0.582663	8.98082e-20	2.44011e-18	PLD3	7.90322	0.656432	2.71783e-15	1.11657e-13	PAK3	3.8668	2.09192	0.000110271	0.00180921
SLFN5	15.3291	2.33495	4.885e-53	1.14461e-51	MRPS11	15.6238	0.585547	5.01221e-55	1.38892e-53	MCM3	13.9508	0.793904	3.1092e-44	1.20317e-42	TENM1	5.61144	2.22213	2.00653e-08	1.46909e-07	ATAD2	9.07212	0.695123	1.16721e-19	3.16012e-18	RIOK3	7.9024	0.903782	2.73589e-15	1.12098e-13	SYNE2	3.86411	0.846054	0.000111495	0.00182682
CD46	15.3047	0.603182	7.11402e-53	1.65929e-51	BAG1	15.6056	0.524978	6.6719e-55	1.84549e-53	TWIST1	13.9145	1.04951	5.1687e-44	1.98013e-42	RALGPS2	5.60242	1.22755	2.11379e-08	1.54173e-07	ANKRD28	9.05398	0.915272	1.37853e-19	3.71259e-18	ATP6AP2	7.90187	0.650415	2.74745e-15	1.12272e-13	TRIM36	3.86103	5.6507	0.00011291	0.00184264
DYNC1LI2	15.291	0.62418	8.77484e-53	2.04045e-51	RRM2	15.6033	0.769533	6.91806e-55	1.91013e-53	CCDC47	13.845	0.614367	1.36376e-43	5.19857e-42	KCTD6	5.54813	0.844628	2.8874e-08	2.07536e-07	RRS1	9.04635	0.63803	1.47835e-19	3.96052e-18	ITGA6	7.88122	1.63105	3.242e-15	1.3143e-13	RP11-558F24.4	3.84617	3.22394	0.000119977	0.00195172
SRP68	15.2754	0.645259	1.11597e-52	2.58324e-51	RRP1B	15.573	0.675034	1.11075e-54	3.05038e-53	SPC25	13.8436	1.11622	1.39111e-43	5.28967e-42	RNF208	5.54063	0.720497	3.01393e-08	2.16427e-07	CLVS2	8.99638	3.63504	2.3329e-19	6.14251e-18	FBN2	7.8791	3.45097	3.29747e-15	1.33326e-13	MYO10	3.84047	1.22317	0.000122801	0.00199344
MXRA8	15.2648	2.30256	1.31179e-52	3.0183e-51	HMBS	15.5613	0.657314	1.33354e-54	3.65567e-53	WDR41	13.8128	0.745796	2.1341e-43	8.07479e-42	ABHD6	5.52981	1.24238	3.20582e-08	2.29668e-07	SDC2	8.96704	0.508234	3.046e-19	7.97896e-18	CIAPIN1	7.87767	0.633506	3.3353e-15	1.345e-13	SLC38A1	3.8236	0.705974	0.000131518	0.00211756
ATP6AP2	15.2462	0.607525	1.74487e-52	3.99676e-51	CENPA	15.5473	1.0936	1.66063e-54	4.53609e-53	TCEA3	13.7767	0.990923	3.52073e-43	1.31911e-41	EFNB2	5.51134	0.82877	3.56111e-08	2.54053e-07	NDN	8.95271	0.677838	3.46849e-19	9.02396e-18	PCSK9	7.85406	0.850052	4.02787e-15	1.61579e-13	CDK2AP1	3.82353	0.72097	0.000131553	0.00211756
TFDP2	15.1842	0.622561	4.50276e-52	1.01471e-50	STRADB	15.5372	0.722409	1.94249e-54	5.29658e-53	UAP1	13.7735	0.759024	3.68103e-43	1.37581e-41	GLCCI1	5.50573	0.934719	3.67651e-08	2.61554e-07	MAN1A2	8.94875	0.632483	3.59516e-19	9.32187e-18	PFKL	7.84352	0.570442	4.38102e-15	1.7483e-13	TGFB1I1	3.81011	0.703322	0.000138908	0.00222426
RARS	15.182	0.547621	4.652e-52	1.0468e-50	MND1	15.514	0.893524	2.79015e-54	7.55411e-53	STIP1	13.767	0.502571	4.02541e-43	1.50086e-41	SLC7A11	5.45841	1.34445	4.80426e-08	3.36936e-07	DUSP6	8.93297	0.773629	4.14733e-19	1.07173e-17	PLEKHB2	7.83765	0.671276	4.59075e-15	1.82724e-13	MSI1	3.78523	3.69017	0.000153568	0.00242638
DDX17	15.1678	0.50174	5.78017e-52	1.29876e-50	CBX5	15.5074	0.512654	3.09157e-54	8.35543e-53	TROAP	13.7657	0.887929	4.09997e-43	1.52495e-41	TRAF5	5.42881	0.613665	5.6731e-08	3.9444e-07	NID1	8.93128	0.86131	4.2111e-19	1.08638e-17	FAM3C	7.82825	0.81537	4.94718e-15	1.96401e-13	CHST11	3.77611	2.24764	0.000159295	0.00250363
ZNF292	15.1033	0.557629	1.54074e-51	3.41682e-50	PITPNC1	15.505	1.04004	3.20917e-54	8.65799e-53	WDR43	13.7624	0.559687	4.29067e-43	1.59201e-41	CUX1	5.42134	0.563336	5.91544e-08	4.09802e-07	PKIA	8.90049	1.01879	5.56022e-19	1.42483e-17	DLGAP4	7.82465	1.09154	5.09088e-15	2.01064e-13	STXBP1	3.76852	2.1791	0.000164217	0.00257306
TCAIM	15.0557	1.02814	3.1695e-51	6.98841e-50	MT1X	15.492	0.755775	3.93125e-54	1.05504e-52	SLC43A3	13.7612	1.4821	4.36163e-43	1.61443e-41	SDC4	5.3941	0.907155	6.88682e-08	4.74095e-07	NIP7	8.8591	0.516307	8.06665e-19	2.03646e-17	TET1	7.81061	0.819335	5.69097e-15	2.23611e-13	SLC2A3	3.75769	0.856332	0.00017149	0.0026744
SEC23A	15.0061	0.776872	6.6998e-51	1.47088e-49	BAG2	15.4805	0.669689	4.69936e-54	1.25458e-52	SPDL1	13.7578	1.09784	4.57395e-43	1.68894e-41	GPM6B	5.33474	0.650437	9.5682e-08	6.48201e-07	F8A1	8.84791	0.86047	8.91714e-19	2.2401e-17	NEU1	7.8018	1.05049	6.1031e-15	2.38582e-13	CA12	3.75759	0.845838	0.000171557	0.0026744
SNORA76	15.003	0.805138	7.02278e-51	1.53959e-49	ATAD5	15.4781	0.994069	4.87422e-54	1.299e-52	HADH	13.7209	0.584722	7.61178e-43	2.79719e-41	PAG1	5.28424	1.61876	1.26227e-07	8.41736e-07	STRADB	8.83923	0.535762	9.63851e-19	2.41188e-17	VASP	7.79799	0.771248	6.29007e-15	2.45265e-13	TMSB15B	3.75023	1.20032	0.000176673	0.00271549
HK1	14.995	0.564851	7.91591e-51	1.73291e-49	NTHL1	15.4569	0.551985	6.78297e-54	1.80143e-52	RPA2	13.7103	0.747855	8.80731e-43	3.22879e-41	OSMR	5.28088	0.683275	1.28563e-07	8.56193e-07	JPH1	8.83911	1.50465	9.64815e-19	2.41188e-17	ZNF581	7.79623	0.60322	6.37854e-15	2.48083e-13	CFI	3.74004	3.55623	0.000183988	0.00281662
CFL2	14.9657	0.605229	1.22977e-50	2.67684e-49	ANAPC15	15.4314	0.655422	1.00604e-53	2.66261e-52	CAPG	13.6953	0.545258	1.08336e-42	3.94332e-41	SLC26A4	5.26978	1.76573	1.36591e-07	9.06896e-07	CCDC137	8.82854	0.658588	1.06052e-18	2.64251e-17	PHLDA3	7.7958	0.909485	6.40037e-15	2.48302e-13	TNFRSF21	3.726	1.53936	0.000194543	0.00294583
TMF1	14.9457	0.735031	1.66213e-50	3.60261e-49	POU3F1	15.3679	2.67323	2.68651e-53	7.06141e-52	RNF114	13.6931	0.581456	1.11699e-42	4.0561e-41	GALNT18	5.25495	0.957254	1.48061e-07	9.77966e-07	ELL2	8.79697	1.25123	1.40567e-18	3.47504e-17	DLK1	7.78962	5.16771	6.72086e-15	2.60077e-13	EGFL7	3.69908	1.03927	0.000216385	0.0032287
COPS4	14.9439	0.60724	1.70708e-50	3.69481e-49	LMO4	15.3549	0.54005	3.28369e-53	8.60158e-52	CCNF	13.6924	1.90976	1.12786e-42	4.08588e-41	HOXD9	5.25245	0.636387	1.50086e-07	9.90066e-07	SLC25A33	8.75948	0.698819	1.96149e-18	4.80159e-17	SPARC	7.78555	1.25299	6.94083e-15	2.67913e-13	STAMBPL1	3.68545	1.16301	0.000228295	0.00338991
TOX4	14.9111	0.694963	2.79144e-50	6.01631e-49	SAC3D1	15.3382	0.740412	4.24806e-53	1.11088e-51	CDCA4	13.6642	0.692825	1.66223e-42	5.97933e-41	RP11-1L12.3	5.22322	1.63958	1.75835e-07	1.14953e-06	CLMP	8.71242	1.77815	2.97459e-18	7.21244e-17	STMN3	7.76708	1.79658	8.03177e-15	3.08468e-13	CTNNBIP1	3.68477	0.940269	0.000228906	0.0033957
AP2A1	14.9064	0.795672	2.99259e-50	6.44079e-49	EXOSC3	15.3221	0.669481	5.43992e-53	1.4153e-51	CYBA	13.6481	0.962479	2.07103e-42	7.41507e-41	SFRP1	5.21972	0.87586	1.79192e-07	1.16948e-06	SGOL1	8.69846	0.679306	3.36431e-18	8.10608e-17	PON2	7.7462	1.06176	9.46834e-15	3.60032e-13	SRGAP1	3.68192	0.900754	0.000231485	0.00342732
LAMP1	14.8672	0.573453	5.38119e-50	1.1517e-48	UCK2	15.2988	0.622046	7.79085e-53	2.01667e-51	CCDC34	13.6226	0.553988	2.93853e-42	1.04965e-40	EVA1C	5.21838	1.39715	1.80499e-07	1.17672e-06	EZH2	8.67502	0.751078	4.13466e-18	9.88448e-17	PDPN	7.73513	3.34162	1.03295e-14	3.90839e-13	CHST10	3.66911	1.65298	0.000243399	0.00357951
HILPDA	14.8667	0.746426	5.41809e-50	1.15798e-48	C16orf74	15.2518	1.63444	1.60187e-52	4.12555e-51	RP11-844P9.2	13.6179	1.2939	3.13569e-42	1.11747e-40	MAP4K1	5.20381	1.1524	1.95242e-07	1.26829e-06	DSEL	8.65755	1.05665	4.8202e-18	1.15054e-16	PYGL	7.7242	0.790457	1.12561e-14	4.23804e-13	GRB10	3.66596	1.90929	0.000246412	0.00361341
FAM53C	14.861	0.917542	5.90193e-50	1.25963e-48	NUSAP1	15.2501	0.514226	1.64451e-52	4.22827e-51	APOBEC3C	13.6143	0.830259	3.29351e-42	1.17099e-40	ALPK2	5.15118	1.93772	2.58856e-07	1.6611e-06	TMEM54	8.63426	0.95189	5.9106e-18	1.40425e-16	DYNC1LI2	7.69704	0.621762	1.3926e-14	5.20491e-13	AKT3	3.65315	5.30541	0.000259045	0.00376479
PDE4DIP	14.8477	0.823328	7.20378e-50	1.53108e-48	BCL2L12	15.2093	0.680494	3.06889e-52	7.81191e-51	CDC25C	13.5856	2.2208	4.87602e-42	1.72963e-40	FAM69C	5.14941	4.68708	2.61307e-07	1.67543e-06	AGGF1	8.61696	0.583417	6.87532e-18	1.62589e-16	TSPAN14	7.69229	1.54155	1.44525e-14	5.38857e-13	TSPAN3	3.63044	0.587164	0.000282935	0.00404449
SLC39A7	14.8234	0.77347	1.03429e-49	2.18613e-48	TCF19	15.1038	1.52491	1.52884e-51	3.84064e-50	PRPF18	13.5738	0.802281	5.73124e-42	2.0283e-40	TMEM150A	5.1059	1.21769	3.29216e-07	2.08553e-06	C3orf14	8.61222	1.00931	7.16578e-18	1.69196e-16	ST6GAL1	7.68801	2.02952	1.49438e-14	5.54477e-13	TRAF4	3.62743	0.571246	0.00028626	0.00408821
FABP3	14.8211	2.21887	1.06985e-49	2.25818e-48	NRN1	15.0847	0.564622	2.04275e-51	5.11489e-50	DHCR7	13.559	0.538446	7.00945e-42	2.46926e-40	RP3-325F22.5	5.09601	1.1766	3.46888e-07	2.19114e-06	PGF	8.52323	1.03218	1.5516e-17	3.58083e-16	COL1A2	7.68522	2.10184	1.52737e-14	5.63986e-13	MMP23B	3.61588	3.61952	0.00029933	0.00423539
PBXIP1	14.8127	1.48287	1.21288e-49	2.55656e-48	CEP55	15.0484	1.15642	3.53904e-51	8.78966e-50	NUP93	13.4974	0.747172	1.61894e-41	5.62555e-40	FGF1	5.09495	2.50572	3.48827e-07	2.20248e-06	CCDC102B	8.52029	0.707238	1.59152e-17	3.65644e-16	TSC22D1	7.67781	0.752476	1.61833e-14	5.94709e-13	CHST15	3.6114	4.81665	0.000304545	0.00429332
GRN	14.8042	0.56773	1.37565e-49	2.89567e-48	RRS1	15.0055	0.830787	6.75958e-51	1.66533e-49	PARP2	13.4905	1.12236	1.77862e-41	6.16643e-40						GCLM	8.50572	0.707614	1.80471e-17	4.12766e-16	ACBD3	7.65881	0.522623	1.87669e-14	6.86358e-13	RORA	3.60255	1.837	0.000315113	0.0043978
DUSP1	14.7891	1.19502	1.7225e-49	3.60596e-48	LRR1	14.972	0.701315	1.11855e-50	2.73812e-49	LRRCC1	13.4754	1.06046	2.18361e-41	7.53642e-40						TGFBI	8.46557	0.53653	2.54902e-17	5.73586e-16	KDELR3	7.65331	0.882822	1.9587e-14	7.14647e-13	STMN3	3.59911	1.42002	0.000319308	0.00444018
PLIN2	14.778	0.620574	2.02977e-49	4.24341e-48	FOXC1	14.9714	1.33467	1.12928e-50	2.75998e-49	UTP6	13.471	0.726798	2.3165e-41	7.9592e-40											PRPH	7.64523	5.43442	2.08579e-14	7.59208e-13	AC004540.4	3.5945	2.77548	0.00032501	0.00450312
HRSP12	14.7579	0.710726	2.73635e-49	5.69725e-48	HMCES	14.9307	0.687994	2.08101e-50	5.03783e-49	GADD45B	13.4577	1.1227	2.7744e-41	9.51116e-40											PCAT6	7.63603	1.67431	2.24015e-14	8.1346e-13	PDE4D	3.5791	2.40086	0.000344783	0.00474278
ZEB1	14.7343	0.658386	3.88211e-49	8.04999e-48	MST4	14.9283	1.63875	2.15628e-50	5.2118e-49	TNPO3	13.4241	1.01637	4.36783e-41	1.49403e-39											PRRX1	7.62585	1.5958	2.42434e-14	8.78265e-13	RIMKLA	3.57203	3.45463	0.00035423	0.00485964
EVA1B	14.7238	0.738484	4.53452e-49	9.37746e-48	THOC6	14.9213	0.728867	2.39703e-50	5.77549e-49	EXOSC9	13.3929	0.765661	6.65645e-41	2.25671e-39											RP11-277P12.10	7.61144	4.22313	2.71053e-14	9.79628e-13	RAP2B	3.56434	1.08824	0.000364774	0.00497313
FAM84A	14.6417	1.47687	1.5211e-48	3.08733e-47	JMJD8	14.8828	0.92252	4.2657e-50	1.02618e-48	CTNNB1	13.3856	0.606584	7.33544e-41	2.48142e-39											LYPLAL1	7.58822	0.725658	3.24329e-14	1.16394e-12	FLVCR1	3.5632	0.898154	0.000366356	0.00498953
TMEM173	14.6402	1.0701	1.55696e-48	3.15593e-47	TPM1	14.8691	0.725591	5.23137e-50	1.25259e-48	FH	13.3791	0.513399	8.01473e-41	2.70524e-39											ALDOC	7.58694	0.502561	3.27537e-14	1.1727e-12	CPXM1	3.56019	2.94255	0.00037059	0.00503451
SSPN	14.5847	2.2288	3.51444e-48	7.06763e-47	STAMBPL1	14.7984	1.37151	1.50077e-49	3.57109e-48	PPAT	13.3728	0.680944	8.71641e-41	2.93561e-39											RALB	7.57081	1.21821	3.70896e-14	1.3185e-12	BEX4	3.53648	0.547841	0.000405502	0.00543175
UNC45A	14.5577	0.929704	5.21738e-48	1.04239e-46	BCAM	14.7235	1.18286	4.55406e-49	1.07199e-47	CDCA5	13.3316	1.09099	1.51552e-40	5.09293e-39											GAP43	7.52313	4.41166	5.34802e-14	1.88398e-12	CAMK2B	3.52409	2.15163	0.000424946	0.00567236
SLC2A3	14.5473	1.19152	6.07983e-48	1.21312e-46	C9orf142	14.7211	0.533978	4.71911e-49	1.10914e-47	DHRS3	13.3133	0.629972	1.93703e-40	6.49519e-39											SRP54	7.50809	0.730203	5.9998e-14	2.10391e-12	NBEA	3.51711	2.45214	0.000436269	0.00580328
BSDC1	14.5362	1.18639	7.14166e-48	1.42128e-46	BRD7	14.7122	0.596308	5.38644e-49	1.26404e-47	FZR1	13.3046	1.18319	2.17598e-40	7.2805e-39											FAM114A1	7.49055	0.893819	6.85869e-14	2.39414e-12	OGDHL	3.51264	2.07486	0.000443684	0.0058815
LINC00938	14.495	1.42874	1.30229e-47	2.56837e-46	LSM10	14.7109	0.580221	5.48388e-49	1.28494e-47	HEXB	13.2951	0.614722	2.47063e-40	8.24836e-39											COPB1	7.472	0.594698	7.89875e-14	2.74468e-12	GOLM1	3.496	0.601359	0.000472294	0.00622843
MACROD1	14.4363	0.500226	3.05835e-47	5.97783e-46	CD47	14.6893	0.591815	7.54941e-49	1.76084e-47	COPB1	13.271	0.616307	3.41145e-40	1.13154e-38											NFKBIA	7.45826	0.771897	8.76692e-14	3.03946e-12	RTN4R	3.49512	2.7553	0.000473847	0.00624353
BST2	14.4013	0.559239	5.07927e-47	9.90264e-46	TCL1B	14.6758	1.8133	9.21607e-49	2.14631e-47	SNRNP48	13.2693	0.845034	3.48917e-40	1.15482e-38											SRPK2	7.43077	0.559032	1.07971e-13	3.73486e-12	DUSP9	3.45513	3.08383	0.000550032	0.00711883
CTD-3184A7.4	14.3729	1.45385	7.65948e-47	1.49141e-45	TUBB6	14.6524	0.58371	1.30074e-48	3.02467e-47	GOLIM4	13.2684	0.545106	3.53106e-40	1.16616e-38											SPIN1	7.42656	1.23908	1.11455e-13	3.8467e-12	C12orf75	3.42821	0.712067	0.000607584	0.0077057
PPIL4	14.2419	0.649842	5.03129e-46	9.62541e-45	WHSC1	14.6188	0.815853	2.13258e-48	4.95147e-47	ARHGEF39	13.2264	1.69033	6.17891e-40	2.01459e-38											TXNDC12	7.4261	0.558193	1.11851e-13	3.85168e-12	SHC1	3.41235	0.507321	0.000644066	0.00808989
CCDC115	14.1966	0.817461	9.61683e-46	1.81936e-44	RAD51AP1	14.6081	0.838149	2.49533e-48	5.77619e-47	PARVB	13.2062	1.01943	8.08154e-40	2.62376e-38											NRBP1	7.42557	0.76562	1.12295e-13	3.85833e-12	ITPR2	3.41014	2.07616	0.000649297	0.00812521
MUM1	14.1888	0.853481	1.07426e-45	2.02733e-44	EML4	14.5999	0.766493	2.8119e-48	6.49919e-47	RAB32	13.1929	0.988504	9.64124e-40	3.11693e-38											RASGRP2	7.39955	3.91406	1.36644e-13	4.67396e-12	CA14	3.40197	4.51736	0.000669031	0.0083014
SCFD1	14.1839	0.696394	1.15331e-45	2.17385e-44	COMMD7	14.5683	0.720412	4.46562e-48	1.02904e-46	PGM3	13.1719	0.840838	1.27364e-39	4.10027e-38											BBS4	7.3906	1.15483	1.46162e-13	4.97731e-12	STEAP2	3.39788	4.50565	0.000679106	0.00839243
ZKSCAN1	14.1292	0.648514	2.5083e-45	4.67605e-44	UTP11L	14.5506	0.510307	5.78957e-48	1.33013e-46	GAL	13.1608	0.739195	1.47458e-39	4.72729e-38											PLTP	7.38822	0.770045	1.48804e-13	5.05605e-12	IFT27	3.37877	2.46252	0.000728099	0.00887333
ZFAND5	14.1174	0.564464	2.9653e-45	5.52129e-44	CLN6	14.542	0.947588	6.56453e-48	1.50591e-46	PRNP	13.1275	0.947473	2.28975e-39	7.27969e-38											NUCB1	7.37325	0.552057	1.66513e-13	5.63277e-12	SELM	3.37378	0.574259	0.00074144	0.00898878
ELP2	14.1098	0.687205	3.30379e-45	6.14409e-44	RBBP8	14.5179	1.01442	9.32606e-48	2.13621e-46	GLUD1	13.0943	0.500546	3.55024e-39	1.12405e-37											GRK6	7.36644	1.23822	1.75239e-13	5.91488e-12	SPRY1	3.37255	0.989744	0.000744766	0.00902197
TCF12	14.0979	0.713435	3.91458e-45	7.27116e-44	SLC44A1	14.4959	0.545627	1.28616e-47	2.93728e-46	NDUFS1	13.0882	0.602701	3.84405e-39	1.21456e-37											GALE	7.36586	0.878813	1.76004e-13	5.92767e-12	SYT11	3.36982	1.72069	0.000752169	0.00907578
GADD45B	14.0797	1.11342	5.06453e-45	9.37305e-44	SRSF6	14.4503	0.712653	2.49633e-47	5.67562e-46	SLC3A2	13.0788	0.582595	4.35453e-39	1.37302e-37											FBLN2	7.34855	3.17342	2.00369e-13	6.73346e-12	ASGR1	3.36664	3.37531	0.000760892	0.00917381
PRRC1	14.0165	0.828612	1.23493e-44	2.26365e-43	CDC20	14.4451	0.614802	2.69217e-47	6.10278e-46	CPE	13.076	0.924926	4.5163e-39	1.4211e-37											STC2	7.34067	1.84119	2.12525e-13	7.12634e-12	RP11-390P2.4	3.36194	1.00057	0.000773971	0.00930952
CORO1B	14.0144	0.513812	1.27317e-44	2.33095e-43	CENPK	14.4384	0.87359	2.96788e-47	6.71784e-46	DHX15	13.0732	0.667163	4.68405e-39	1.47087e-37											PLOD1	7.32426	0.574537	2.40224e-13	7.99194e-12	ATP1B2	3.35756	3.31973	0.000786335	0.00943602
CXorf38	13.9595	1.20303	2.75173e-44	4.97845e-43	B4GALT2	14.4246	0.820429	3.6213e-47	8.17273e-46	PPP2R5C	13.0717	0.711283	4.78159e-39	1.49843e-37											ORAI1	7.32415	1.14773	2.40426e-13	7.99194e-12	ZMYND8	3.35685	0.725058	0.000788367	0.00945042
GOSR1	13.9482	0.676287	3.22505e-44	5.81419e-43						SRP68	13.0367	0.625281	7.56476e-39	2.35615e-37											COPB2	7.32261	0.586309	2.43199e-13	8.06662e-12	TNIP1	3.35659	0.505356	0.000789107	0.00945042
IFIT1	13.9184	2.3534	4.89996e-44	8.80269e-43						GPN3	13.0119	0.62429	1.04754e-38	3.24293e-37											IGDCC3	7.31724	3.76839	2.53118e-13	8.35945e-12	KCNJ2	3.35477	1.28882	0.000794306	0.0094945
CRBN	13.914	0.786566	5.20972e-44	9.34821e-43						HAT1	13.0098	0.639654	1.07673e-38	3.32658e-37											MLLT4	7.29907	3.34074	2.89772e-13	9.4838e-12	TP53I3	3.32866	0.797177	0.000872647	0.0102865
FHL3	13.8793	1.02123	8.45146e-44	1.50944e-42						MMP13	12.9845	1.93542	1.49728e-38	4.61656e-37											HSPA4	7.298	0.53043	2.92084e-13	9.52317e-12	PGM2L1	3.3237	2.43953	0.000888324	0.0104312
SSBP2	13.8446	1.3766	1.37192e-43	2.43607e-42						NAA15	12.9815	0.653806	1.55821e-38	4.78518e-37											IGFBP4	7.28755	1.5366	3.15645e-13	1.02695e-11	CAPN5	3.31958	1.85092	0.000901535	0.0105701
PHLDA3	13.8282	0.718572	1.72201e-43	3.05064e-42						LMNB2	12.959	0.791255	2.08841e-38	6.37506e-37											ABI3	7.28299	2.39016	3.265e-13	1.05778e-11	NREP	3.30015	0.709381	0.000966334	0.0112353
RNF214	13.8116	0.937118	2.16933e-43	3.83866e-42						ERLIN1	12.9022	1.09536	4.37607e-38	1.3279e-36											CD200	7.28001	5.54625	3.33801e-13	1.07688e-11	SEPT5	3.2972	2.36157	0.000976547	0.0113282
CSNK1D	13.8111	0.552158	2.18396e-43	3.86009e-42						PCCB	12.8681	0.72598	6.80159e-38	2.05172e-36											RNPEP	7.26418	0.521397	3.75319e-13	1.20827e-11	PRKCZ	3.29425	3.11635	0.000986861	0.0114133
GATAD1	13.7991	0.943965	2.57979e-43	4.54922e-42						IFI44	12.8668	0.967442	6.92297e-38	2.08424e-36											ST8SIA4	7.24358	2.95398	4.36994e-13	1.40094e-11	IGF2BP2	3.29285	0.707356	0.000991769	0.0114528
LYPLAL1	13.7928	0.639779	2.81501e-43	4.9526e-42						MPHOSPH10	12.8552	0.508366	8.03934e-38	2.41559e-36											ITGA5	7.23912	1.25778	4.5162e-13	1.4418e-11	AIF1L	3.28594	3.10773	0.00101642	0.0116846
IFT20	13.788	0.676539	3.00926e-43	5.28829e-42						FANCI	12.8549	0.981439	8.07074e-38	2.42028e-36											FBP1	7.21891	6.30286	5.24047e-13	1.66608e-11	ZNF667-AS1	3.28477	1.45024	0.00102064	0.0117243
NBR1	13.7817	0.933956	3.2826e-43	5.76204e-42						UBA1	12.8533	0.500361	8.24457e-38	2.46757e-36											SLCO4A1	7.2106	1.49846	5.57045e-13	1.76732e-11	FOXN3	3.28046	0.83176	0.00103638	0.0118873
PMPCA	13.7648	0.519335	4.14827e-43	7.26492e-42						RP11-620J15.3	12.8468	0.798316	8.96856e-38	2.67382e-36											PELI1	7.20888	2.14635	5.64149e-13	1.78616e-11	AC022182.3	3.26616	4.94829	0.00109018	0.0124392
THG1L	13.7263	0.594182	7.06851e-43	1.23369e-41						CAV1	12.8323	0.541816	1.08102e-37	3.21661e-36											SPINT2	7.20706	4.23654	5.71736e-13	1.80645e-11	SEMA6A	3.26466	1.62375	0.00109594	0.0124771
MPI	13.6995	0.690105	1.02296e-42	1.77932e-41						MAGED1	12.8093	0.562572	1.4536e-37	4.30018e-36											RIT1	7.20149	0.791926	5.95594e-13	1.87796e-11	CYFIP1	3.23719	0.514074	0.00120712	0.0135915
FDXR	13.6692	0.780573	1.55195e-42	2.69332e-41						NUP35	12.8038	1.1265	1.56087e-37	4.60863e-36											NREP	7.19192	0.999022	6.38862e-13	2.01025e-11	TMEM132A	3.21176	1.23422	0.00131924	0.0145964
DDAH2	13.6071	0.726943	3.63285e-42	6.24801e-41						WDR12	12.7759	0.622087	2.23539e-37	6.58753e-36											C1orf21	7.18766	3.43049	6.591e-13	2.06968e-11	PLCXD1	3.20281	0.689889	0.00136094	0.0149391
PLCXD1	13.4936	0.851048	1.70511e-41	2.8967e-40						DEPDC1B	12.7626	1.54101	2.65237e-37	7.7864e-36											DERL1	7.18579	0.742759	6.68213e-13	2.09401e-11	NUDT14	3.1886	0.972409	0.00142962	0.0155043
CCPG1	13.4716	0.925401	2.2987e-41	3.88801e-40						CD55	12.6977	1.02845	6.08639e-37	1.76979e-35											LPCAT3	7.17011	1.75812	7.49403e-13	2.33887e-11	IL17RD	3.18289	1.98396	0.00145811	0.0157686
RP11-752G15.6	13.4556	1.12864	2.85389e-41	4.81641e-40																					RALA	7.15197	0.508155	8.55438e-13	2.66438e-11	FAM43B	3.17028	7.38564	0.00152294	0.0163657
KLHDC8B	13.4537	1.76911	2.92893e-41	4.93761e-40																					COL6A1	7.15005	0.670715	8.67446e-13	2.6963e-11	DENND2A	3.15938	1.3074	0.00158106	0.0169068
COPG1	13.4453	0.832692	3.28262e-41	5.52779e-40																					RNASET2	7.12531	0.697237	1.03846e-12	3.20834e-11	TMEM80	3.15763	1.02073	0.00159059	0.0169694
CERCAM	13.4315	1.12377	3.95402e-41	6.63652e-40																					ETV4	7.12229	0.652981	1.06148e-12	3.27285e-11	RUFY3	3.15273	1.05814	0.00161752	0.0171773
FAF2	13.4127	0.73428	5.09519e-41	8.54253e-40																					SMAP1	7.09717	0.666991	1.27334e-12	3.89474e-11	MOB3B	3.14472	3.11916	0.00166248	0.0175453
MSMO1	13.3631	0.532573	9.93526e-41	1.65487e-39																					MSN	7.09434	0.524077	1.29969e-12	3.96742e-11	SBK1	3.14125	3.89904	0.0016823	0.0176936
TRPT1	13.3478	0.631615	1.22021e-40	2.02804e-39																					RHOU	7.0925	3.63203	1.31708e-12	4.0125e-11	RBPMS	3.13349	1.06076	0.00172738	0.0180562
IMMP2L	13.3357	0.814087	1.43477e-40	2.37948e-39																					COMMD3	7.09134	0.64397	1.32819e-12	4.03834e-11	SYNPR	3.13242	5.72948	0.00173369	0.0180975
GSTA4	13.3314	0.559293	1.5207e-40	2.51655e-39																					SLC25A42	7.0738	1.64888	1.50746e-12	4.55627e-11	ZIC5	3.1297	5.71503	0.00174985	0.0182413
LEO1	13.2921	0.620532	2.5741e-40	4.20977e-39																					UBE2E1	7.06791	0.588011	1.57283e-12	4.74449e-11	OBSL1	3.12441	1.24108	0.00178161	0.0185047
EHD1	13.2763	1.15371	3.17548e-40	5.18222e-39																					ZNF24	7.05964	0.689794	1.66935e-12	5.02577e-11	PGPEP1	3.10888	1.15929	0.00187801	0.0192628
VPS13D	13.2648	1.29038	3.70273e-40	6.02982e-39																					SSBP3	7.05484	1.71712	1.72803e-12	5.19222e-11	SMIM14	3.10508	0.845136	0.00190227	0.0194726
PGF	13.2531	1.19563	4.32861e-40	7.04157e-39																					CPT1C	7.04921	1.53582	1.79937e-12	5.39599e-11	PROM1	3.09434	1.62624	0.00197249	0.0200307
HOOK2	13.2474	1.00131	4.67034e-40	7.58943e-39																					NKTR	7.04326	0.572613	1.87789e-12	5.59859e-11	CCDC181	3.09178	1.29214	0.00198959	0.0201377
PTGER3	13.2435	2.79096	4.92331e-40	7.99203e-39																					SLC39A7	7.03032	0.715649	2.0606e-12	6.10766e-11	INSIG2	3.08763	0.626602	0.0020176	0.0203272
DHRS3	13.2424	0.548604	4.99538e-40	8.10044e-39																					SMAGP	7.02792	0.757619	2.09636e-12	6.18971e-11	CORO1A	3.07277	2.1635	0.00212079	0.021172
PAPSS1	13.2352	0.69908	5.49846e-40	8.9068e-39																					TMSB15A	7.01963	2.63584	2.22459e-12	6.54311e-11	KCTD13	3.05253	1.78104	0.00226918	0.0222475
CLK3	13.2346	0.564473	5.54113e-40	8.95699e-39																					TMEM159	7.01882	1.87885	2.23747e-12	6.56838e-11	FSD1	3.04436	1.33921	0.00233176	0.0227157
PLD3	13.2316	0.54342	5.76621e-40	9.3012e-39																					FBXO7	7.01633	0.598218	2.27777e-12	6.6739e-11	HOXD8	3.03888	0.748811	0.0023746	0.0230118
NAT14	13.2173	0.883971	6.97406e-40	1.12024e-38																					SNX2	7.01494	0.571706	2.30049e-12	6.71481e-11	CSDC2	3.03622	4.33643	0.00239565	0.0231615
DECR1	13.2153	0.503647	7.16422e-40	1.14958e-38																					MESDC1	7.00246	1.31394	2.51498e-12	7.31301e-11	PIK3R3	3.03019	1.39648	0.00244403	0.0235549
ZCCHC7	13.2127	0.602715	7.40962e-40	1.18771e-38																					FUK	7.00051	2.70153	2.55025e-12	7.40152e-11	AC009336.24	3.01822	0.875295	0.00254267	0.024322
DDX3Y	13.2124	0.614518	7.44349e-40	1.19189e-38																					SLC2A1	6.9772	0.717134	3.01125e-12	8.64128e-11	ANGPTL4	3.01724	0.959737	0.00255084	0.024385
GADD45A	13.1972	0.613034	9.10383e-40	1.4532e-38																					IGFL2	6.96964	5.49801	3.17757e-12	9.1015e-11	SLC22A17	3.0129	2.33945	0.00258766	0.0246473
INTS10	13.1807	0.531698	1.13338e-39	1.80727e-38																					AAMP	6.93182	0.511634	4.15453e-12	1.18115e-10	FAM171B	3.00855	2.10125	0.00262496	0.0249225
																									KPNA3	6.91545	0.764908	4.66392e-12	1.31863e-10	TRIM24	3.00018	1.17713	0.00269817	0.0255227
																									PRR24	6.91019	1.28481	4.8399e-12	1.36336e-10	HBQ1	2.99687	1.5942	0.00272763	0.0257329
																									IER5	6.90539	1.05513	5.00649e-12	1.40512e-10	MEIS3	2.99613	1.92164	0.00273431	0.0257691
																									SFN	6.89483	3.52397	5.39286e-12	1.50529e-10	LMO1	2.98332	4.01266	0.00285143	0.026611
																									VASH2	6.88043	1.90573	5.9674e-12	1.66136e-10	CITED1	2.98176	2.04513	0.00286597	0.0267142
																									FGF18	6.88028	4.91714	5.97369e-12	1.66136e-10	NUDT10	2.98046	7.20735	0.00287814	0.0267788
																									TCF12	6.87429	0.680146	6.22986e-12	1.72946e-10	PXDN	2.97252	6.77936	0.00295371	0.0274045
																									HPGD	6.86581	1.24352	6.61136e-12	1.82833e-10	AKNA	2.96992	2.60773	0.00297877	0.0275811
																									PTK2	6.86118	0.763576	6.82941e-12	1.88226e-10	RAB33A	2.96269	1.84171	0.00304966	0.0281304
																									UNC13D	6.85921	2.70724	6.92423e-12	1.90497e-10	CHPF	2.9442	0.684409	0.00323792	0.0295345
																									KCNMB4	6.85657	3.91495	7.05358e-12	1.93708e-10	SDIM1	2.94079	5.69588	0.00327373	0.0298434
																									CSRP1	6.85319	0.638317	7.22216e-12	1.97277e-10	HOXD9	2.93891	0.870928	0.00329367	0.0300072
																									NDUFS1	6.84992	0.549778	7.38887e-12	2.00757e-10	WBSCR17	2.93109	2.96313	0.0033777	0.0306666
																									FAM127A	6.84775	0.628556	7.5021e-12	2.03473e-10	PROX1	2.93106	5.5763	0.00337805	0.0306666
																									RNF217	6.83458	1.6075	8.2245e-12	2.21888e-10	PTPN9	2.93061	0.873556	0.00338299	0.0306751
																									TNFRSF21	6.8243	2.06475	8.83541e-12	2.37117e-10	RAMP2	2.92951	0.830882	0.00339502	0.0307243
																									NRN1	6.79855	0.665859	1.0568e-11	2.82131e-10	SPRY4	2.92944	1.46046	0.00339573	0.0307243
																									ZNF277	6.79776	0.932348	1.06259e-11	2.83185e-10	GAP43	2.92938	2.79244	0.00339644	0.0307243
																									YIPF6	6.79577	0.620475	1.07735e-11	2.8662e-10	LINC00473	2.92675	5.37016	0.00342526	0.0308939
																									ANXA7	6.7799	0.567126	1.20258e-11	3.17771e-10	LPIN1	2.92227	0.715666	0.00347488	0.0312862
																									DECR1	6.77988	0.526921	1.20273e-11	3.17771e-10	FAM49A	2.91494	1.52819	0.00355755	0.0318993
																									PLCXD1	6.75983	0.74751	1.38153e-11	3.63132e-10	MARC1	2.91407	2.83155	0.00356755	0.0319515
																									ELF3	6.75863	2.62335	1.39303e-11	3.64902e-10	EBF1	2.91338	0.893795	0.00357534	0.0320026
																									MAPKAPK2	6.75409	1.29189	1.43734e-11	3.75761e-10	NEIL1	2.90888	1.46331	0.00362731	0.0323678
																									COL5A2	6.75388	0.560786	1.43939e-11	3.75761e-10	CD200	2.90719	3.1874	0.00364692	0.0325104
																									C12orf73	6.70425	0.749142	2.02443e-11	5.20508e-10	LRIG1	2.90343	1.24434	0.00369103	0.0328654
																									DDX3Y	6.70072	0.625719	2.07389e-11	5.32334e-10	SWAP70	2.90129	0.710751	0.00371634	0.0330332
																									XBP1	6.68889	0.517283	2.24873e-11	5.75284e-10	RAMP1	2.89976	2.74306	0.00373446	0.0331558
																									TMEM134	6.68045	0.505466	2.38215e-11	6.05374e-10	CASP6	2.89068	0.805376	0.0038441	0.0339521
																									ACSS2	6.6785	1.18439	2.41407e-11	6.1247e-10	SCG2	2.87978	2.76777	0.00397951	0.0350472
																									PBX1	6.66126	0.740584	2.71495e-11	6.86532e-10	TRAF5	2.87524	0.795399	0.0040372	0.035494
																									KCNH2	6.63109	2.50572	3.33207e-11	8.39813e-10	PCAT7	2.85737	1.87555	0.0042717	0.0371929
																									HYAL2	6.62824	0.748764	3.39705e-11	8.54785e-10	AGPAT1	2.85182	0.609091	0.00434695	0.0376982
																														KISS1R	2.84881	2.80481	0.00438838	0.0379929
																														PRRG4	2.84157	1.25008	0.00448917	0.0386907
																														CORO2B	2.83732	3.17524	0.00454936	0.0390776
																														NSMF	2.8371	0.773999	0.0045526	0.0390835
																														MGAT5	2.83375	2.28032	0.00460046	0.0394061
																														KLHL13	2.82814	1.47746	0.00468188	0.040014
																														KCNE4	2.82775	1.03782	0.00468758	0.0400404
																														PTPN13	2.82558	1.66297	0.0047195	0.0402457
																														SEZ6L2	2.82477	2.29342	0.00473146	0.0403028
																														UTRN	2.81858	0.767583	0.00482374	0.040907
																														CCDC112	2.80443	0.644547	0.00504052	0.0422775
																														UNC119	2.80356	0.663963	0.00505423	0.042323
																														STARD4-AS1	2.79924	1.85569	0.00512226	0.042799
																														NOVA1	2.79668	0.940568	0.00516305	0.0430122
																														LINC00908	2.78744	1.67523	0.00531269	0.0440778
																														SLC18A3	2.78549	6.76826	0.00534468	0.0442953
																														PRAF2	2.7826	0.594025	0.00539247	0.0445707
																														SALL1	2.78176	2.51396	0.0054065	0.0446386
																														ORAI2	2.77673	0.562565	0.00549083	0.0451781
																														EVL	2.76548	0.860878	0.00568395	0.0465283
																														HDAC7	2.7635	0.86943	0.00571853	0.0467613
																														BAI1	2.75607	5.68737	0.00585003	0.0475636
																														CHRNA3	2.75468	5.55535	0.00587502	0.0476784
																														PLA2G12A	2.75046	0.548756	0.00595117	0.0482007
																														PDE9A	2.74845	5.56349	0.0059878	0.0484462

## Sheet: background
RP11-34P13.7
AL627309.1
AP006222.2
RP4-669L17.10
RP11-206L10.3
RP11-206L10.2
RP11-206L10.9
FAM87B
LINC00115
FAM41C
RP11-54O7.1
RP11-54O7.2
RP11-54O7.3
SAMD11
NOC2L
KLHL17
PLEKHN1
RP11-54O7.17
HES4
ISG15
AGRN
RNF223
C1orf159
RP11-465B22.8
TTLL10
TNFRSF18
TNFRSF4
SDF4
B3GALT6
FAM132A
RP5-902P8.12
UBE2J2
RP5-902P8.10
SCNN1D
ACAP3
PUSL1
CPSF3L
GLTPD1
TAS1R3
DVL1
MXRA8
AURKAIP1
CCNL2
RP4-758J18.2
MRPL20
RP4-758J18.13
ANKRD65
RP4-758J18.10
VWA1
ATAD3C
ATAD3B
ATAD3A
TMEM240
SSU72
AL645728.1
C1orf233
RP11-345P4.9
MIB2
MMP23B
CDK11B
RP11-345P4.10
SLC35E2B
RP11-345P4.7
CDK11A
SLC35E2
NADK
GNB1
RP1-140A9.1
CALML6
TMEM52
C1orf222
GABRD
PRKCZ
RP5-892K4.1
RP11-181G12.2
C1orf86
AL590822.2
AL590822.1
SKI
MORN1
RER1
PEX10
PLCH2
PANK4
HES5
RP3-395M20.12
TNFRSF14
FAM213B
MMEL1
RP13-436F16.1
TTC34
PRDM16
ARHGEF16
RP11-168F9.2
MEGF6
RP11-46F15.2
TPRG1L
WRAP73
TP73
TP73-AS1
SMIM1
LRRC47
CEP104
DFFB
C1orf174
LINC01134
AJAP1
NPHP4
KCNAB2
CHD5
RPL22
RP1-120G22.11
RNF207
ICMT
LINC00337
GPR153
ACOT7
RP1-202O8.3
HES2
ESPN
TNFRSF25
PLEKHG5
NOL9
TAS1R1
ZBTB48
KLHL21
PHF13
THAP3
DNAJC11
RP11-312B8.1
CAMTA1
VAMP3
PER3
TNFRSF9
PARK7
ERRFI1
RP11-431K24.1
SLC45A1
RERE
ENO1
ENO1-AS1
CA6
SLC2A5
GPR157
RP3-510D11.1
RP3-510D11.2
H6PD
SPSB1
SLC25A33
TMEM201
PIK3CD
RP11-558F24.4
CLSTN1
CTNNBIP1
LZIC
NMNAT1
RBP7
UBE4B
KIF1B
PGD
RP4-736L20.3
APITD1
APITD1-CORT
CORT
DFFA
PEX14
CASZ1
RP4-734G22.3
TARDBP
MASP2
RP4-635E18.8
SRM
EXOSC10
RP4-635E18.7
RP4-635E18.6
MTOR
UBIAD1
PTCHD2
FBXO2
FBXO44
FBXO6
MAD2L2
DRAXIN
AGTRAP
C1orf167
MTHFR
CLCN6
NPPA-AS1
NPPA
NPPB
KIAA2013
PLOD1
MFN2
MIIP
TNFRSF8
TNFRSF1B
VPS13D
DHRS3
RP11-474O21.5
LRRC38
PDPN
PRDM2
KAZN
TMEM51
FHAD1
RP3-467K16.2
EFHD2
CTRC
CASP9
DNAJC16
RP4-680D5.8
AGMAT
RP4-680D5.2
DDI2
PLEKHM2
SLC25A34
FBLIM1
RP11-169K16.9
SPEN
ZBTB17
C1orf64
HSPB7
CLCNKA
CLCNKB
FAM131C
EPHA2
RP11-276H7.2
ARHGEF19
C1orf134
RSG1
FBXO42
SZRD1
SPATA21
NECAP2
RP4-798A10.2
RP4-798A10.7
U1
NBPF1
CROCCP2
CROCC
U1-1
RP11-108M9.4
RP11-108M9.6
MFAP2
ATP13A2
SDHB
PADI2
RP11-380J14.1
PADI1
RCC2
ARHGEF10L
ACTL8
IGSF21
KLHDC7A
PAX7
ALDH4A1
IFFO2
UBR4
RP1-43E13.2
EMC1
MRTO4
AKR7A3
AKR7A2
PQLC2
CAPZB
MINOS1-NBL1
MINOS1
NBL1
TMCO4
OTUD3
PLA2G2A
PLA2G5
UBXN10-AS1
UBXN10
CAMK2N1
MUL1
FAM43B
CDA
PINK1
PINK1-AS
DDOST
KIF17
SH2D5
HP1BP3
RP5-930J4.4
EIF4G3
ECE1
RP3-329E20.2
RP5-1071N3.1
NBPF3
ALPL
RAP1GAP
USP48
LDLRAD2
HSPG2
RP1-224A6.3
LINC00339
CDC42
RP1-224A6.9
WNT4
ZBTB40
EPHA8
EPHB2
RP1-74M1.3
C1orf234
KDM1A
LUZP1
HTR1D
RP5-1057J7.6
HNRNPR
ZNF436
C1orf213
RP5-1057J7.7
TCEA3
ASAP3
E2F2
RP1-150O5.3
ID3
RPL11
TCEB3
RP5-886K2.3
PITHD1
LYPLA2
GALE
HMGCL
FUCA1
PNRC2
SRSF10
MYOM3
IL22RA1
IFNLR1
GRHL3
STPG1
NIPAL3
RCAN3
RP4-594I10.3
SRRM1
CLIC4
RUNX3
SYF2
C1orf63
RP3-465N24.6
RHD
TMEM50A
RHCE
TMEM57
LDLRAP1
RP11-70P17.1
MAN1C1
RP1-187B23.1
SEPN1
RP1-317E23.3
MTFR1L
AL020996.1
AUNIP
PAQR7
STMN1
PAFAH2
EXTL1
SLC30A2
TRIM63
PDIK1L
FAM110D
ZNF593
RP11-96L14.7
CNKSR1
CEP85
SH3BGRL3
UBXN11
CD52
AIM1L
LIN28A
DHDDS
HMGN2
RPS6KA1
RP5-968P14.2
ARID1A
PIGV
ZDHHC18
SFN
GPN2
GPATCH3
NUDC
C1orf172
TRNP1
FAM46B
SLC9A1
WDTC1
TMEM222
SYTL1
MAP3K6
FCN3
GPR3
WASF2
AHDC1
FGR
IFI6
FAM76A
STX12
PPP1R8
THEMIS2
RPA2
SMPDL3B
XKR8
EYA3
PTAFR
DNAJC8
AL353354.2
ATPIF1
RP5-1092A3.4
SESN2
MED18
PHACTR4
RCC1
TRNAU1AP
SNHG12
TAF12
RAB42
RP11-442N24__B.1
RNU11
GMEB1
YTHDF2
RP1-212P9.2
EPB41
TMEM200B
SRSF4
RP11-242O24.5
MECR
PTPRU
MATN1
MATN1-AS1
LAPTM5
RP1-65J11.1
SDC3
PUM1
NKAIN1
SNRNP40
ZCCHC17
FABP3
SERINC2
TINAGL1
PEF1
RP11-73M7.9
COL16A1
BAI2
SPOCD1
RP11-84A19.2
RP11-84A19.4
PTP4A2
KHDRBS1
RP11-277A4.4
TMEM39B
KPNA6
TXLNA
CCDC28B
RP4-622L5.7
IQCC
DCDC2B
TMEM234
EIF3I
FAM167B
LCK
HDAC1
MARCKSL1
TSSK3
FAM229A
BSDC1
ZBTB8B
ZBTB8A
ZBTB8OS
RBBP4
SYNC
KIAA1522
YARS
S100PBP
FNDC5
HPCA
TMEM54
RNF19B
AK2
ADC
TRIM62
ZNF362
RP11-415J8.7
PHC2
RP11-415J8.5
ZSCAN20
CSMD2
C1orf94
SMIM12
GJB5
GJB4
GJB3
GJA4
DLGAP3
RP11-244H3.4
ZMYM6
ZMYM1
SFPQ
ZMYM4
KIAA0319L
NCDN
RP4-728D4.2
TFAP2E
PSMB2
C1orf216
CLSPN
RP11-435D7.3
AGO4
AGO1
RP4-789D17.5
AGO3
TEKT2
ADPRHL2
COL8A2
TRAPPC3
MAP7D1
THRAP3
SH3D21
EVA1B
RP11-268J15.5
STK40
LSM10
OSCP1
MRPS15
CSF3R
GRIK3
LINC01137
ZC3H12A
MEAF6
SNIP1
DNALI1
GNL2
RSPO1
C1orf109
CDCA8
EPHA10
MANEAL
YRDC
C1orf122
MTF1
INPP5B
SF3A3
FHL3
UTP11L
POU3F1
RP5-884C9.2
RRAGC
RP5-864K19.4
MYCBP
RHBDL2
AKIRIN1
NDUFS5
MACF1
KIAA0754
RP11-69E11.4
PABPC4
HEYL
HPCAL4
PPIE
BMP8B
OXCT2
RP1-118J21.25
TRIT1
MYCL
RP1-118J21.5
MFSD2A
CAP1
PPT1
RLF
RP1-39G22.7
ZMPSTE24
COL9A2
SMAP2
ZFP69B
ZFP69
RP11-656D10.3
EXO5
ZNF684
RIMS3
NFYC-AS1
NFYC
KCNQ4
CITED4
CTPS1
SLFNL1
SCMH1
RP11-399E6.1
FOXO6
EDN2
HIVEP3
GUCA2B
GUCA2A
FOXJ3
RIMKLA
ZMYND12
PPCS
CCDC30
PPIH
RP5-994D16.3
YBX1
CLDN19
LEPRE1
C1orf50
CCDC23
ERMAP
RP11-342M1.3
ZNF691
SLC2A1
SLC2A1-AS1
FAM183A
EBNA1BP2
WDR65
TMEM125
TIE1
RP1-92O14.3
CDC20
ELOVL1
MED8
SZT2
HYI
HYI-AS1
PTPRF
KDM4A
KDM4A-AS1
ST3GAL3
RP11-184I16.4
ARTN
RP11-7O11.3
IPO13
DPH2
ATP6V0B
B4GALT2
CCDC24
SLC6A9
RP5-1198O20.4
DMAP1
ERI3
RNF220
TMEM53
C1orf228
KIF2C
RP11-269F19.2
RPS8
BEST4
PLK3
TCTEX1D4
BTBD19
PTCH2
EIF2B3
HECTD3
UROD
ZSWIM5
HPDL
MUTYH
TOE1
TESK2
CCDC163P
MMACHC
PRDX1
AKR1A1
NASP
CCDC17
GPBP1L1
TMEM69
IPP
MAST2
PIK3R3
RP4-533D7.4
RP4-533D7.5
TSPAN1
POMGNT1
LURAP1
RAD54L
LRRC41
UQCRH
NSUN4
FAAH
MKNK1-AS1
MKNK1
MOB3C
ATPAF1
EFCAB14
CYP4A11
CYP4X1
CYP4Z1
CYP4A22-AS1
LINC00853
TAL1
STIL
CMPK1
RP11-511I2.2
FOXE3
FOXD2-AS1
FOXD2
TRABD2B
RP11-330M19.1
SPATA6
AGBL4
BEND5
ELAVL4
DMRTA2
RP5-850O15.4
FAF1
CDKN2C
RP11-296A18.3
RNF11
TTC39A
RP11-275F13.1
EPS15
OSBPL9
NRD1
RP4-657D16.3
RP4-657D16.6
RAB3B
TXNDC12
KTI12
BTF3L4
ZFYVE9
CC2D1B
RP11-155O18.6
ORC1
PRPF38A
ZCCHC11
GPX7
FAM159A
COA7
ZYG11B
ZYG11A
ECHDC2
SCP2
PODN
SLC1A7
RP11-334A14.8
CPT2
C1orf123
RP5-1024G6.7
MAGOH
RP5-1024G6.5
RP5-1024G6.8
LRP8
RP4-784A16.5
RP11-117D22.2
DMRTB1
GLIS1
NDC1
YIPF1
HSPB11
LRRC42
RP4-758J24.5
TMEM59
TCEANC2
AL161915.1
AL357673.1
CYB5RL
MRPL37
SSBP3
ACOT11
FAM151A
TTC4
PARS2
TTC22
C1orf177
DHCR24
RP11-67L3.5
RP11-67L3.4
TMEM61
BSND
PCSK9
USP24
RP11-466L17.1
RP11-90C4.1
RP11-504A18.1
PPAP2B
PRKAA2
C1orf168
DAB1
OMA1
MYSM1
JUN
RP11-63G10.2
RP4-794H19.1
RP11-467C18.1
FGGY
HOOK1
CYP2J2
RP11-575B7.3
RP11-776H12.1
RP11-436K8.1
NFIA
RP4-668G5.1
TM2D1
RP11-430G17.3
INADL
L1TD1
KANK4
USP1
DOCK7
RP11-230B22.1
ATG4C
RP4-771M4.3
RP4-792G4.2
FOXD3
ALG6
ITGB3BP
EFCAB7
DLEU2L
PGM1
ROR1
RP11-24J23.2
UBE2U
CACHD1
RAVER2
JAK1
RP11-182I10.3
RP4-535B20.4
AK4
DNAJC6
LEPR
LEPROT
PDE4B
SGIP1
WDR78
MIER1
SLC35D1
C1orf141
IL12RB2
SERBP1
GADD45A
GNG12
GNG12-AS1
DIRAS3
WLS
RPE65
DEPDC1
RP4-694A7.2
RP4-694A7.4
LRRC7
LRRC40
SRSF11
ANKRD13C
HHLA3
RP11-180O5.2
CTH
RP11-42O15.3
RP5-952N6.1
PTGER3
ZRANB2
NEGR1
RP4-660H19.1
RP4-598G3.1
LRRIQ3
FPGT
FPGT-TNNI3K
TNNI3K
C1orf173
RP11-17E13.2
CRYZ
TYW3
RP11-510C10.4
RP11-510C10.2
LHX8
RP11-510C10.3
SLC44A5
ACADM
RABGGTB
ST6GALNAC3
ST6GALNAC5
PIGK
AK5
RP11-375A5.1
ZZZ3
USP33
FAM73A
NEXN-AS1
NEXN
FUBP1
DNAJB4
GIPC2
RP11-386I14.4
PTGFR
IFI44L
IFI44
ELTD1
RP11-339D23.1
RP5-887A10.1
LPHN2
RP5-837I24.4
RP11-170N11.1
TTLL7
RP11-486G15.2
PRKACB
SAMD13
DNASE2B
RPF1
GNG5
CTBS
SSX2IP
LPAR3
MCOLN2
WDR63
MCOLN3
SYDE2
C1orf52
BCL10
RP11-131L23.1
DDAH1
RP11-131L23.2
RP11-290M5.4
CYR61
ZNHIT6
COL24A1
ODF2L
RP4-612B15.3
SH3GLB1
SEP15
HS2ST1
LINC01140
LMO4
RP11-76N22.2
PKN2
GTF2B
CCBL2
RBMXL1
GBP3
GBP1
GBP2
GBP4
GBP5
LRRC8B
RP5-1007M22.2
LRRC8C
RP5-943J3.2
LRRC8D
ZNF326
RP4-665J23.1
ZNF644
HFM1
CDC7
TGFBR3
EPHX4
BTBD8
KIAA1107
GLMN
RPAP2
GFI1
EVI5
RPL5
FAM69A
MTF2
TMED5
CCDC18
DR1
FNBP1L
BCAR3
RP5-1033H22.2
RP4-561L24.3
DNTTIP2
GCLM
ABCA4
ARHGAP29
RP11-148B18.3
ABCD3
F3
LINC01057
SLC44A3
CNN3
RP4-639F20.1
ALG14
TMEM56
RP11-57H12.3
RWDD3
RP11-286B14.1
RP11-147C23.1
PTBP2
DPYD
DPYD-AS1
RP11-490G2.2
MIR137HG
RP5-1070A16.1
SNX7
LPPR5
RP5-896L10.1
LPPR4
PALMD
FRRS1
AGL
RP5-884G6.2
SLC35A3
HIAT1
SASS6
TRMT13
LRRC39
DBT
RP11-305E17.6
RTCA
CDC14A
VCAM1
EXTL2
RP4-549L20.3
SLC30A7
DPH5
AC093157.1
RP11-421L21.2
RP11-421L21.3
RP4-575N6.4
S1PR1
OLFM3
COL11A1
RNPC3
AMY2B
AMY1A
AMY1B
PRMT6
NTNG1
VAV3
SLC25A24
RP11-483I13.5
FAM102B
HENMT1
PRPF38B
FNDC7
STXBP3
AKNAD1
SPATA42
GPSM2
CLCC1
WDR47
TAF13
RP5-1065J22.8
TMEM167B
SCARNA2
C1orf194
KIAA1324
SARS
CELSR2
PSRC1
MYBPHL
SORT1
PSMA5
SYPL2
ATXN7L2
CYB561D1
AMIGO1
GNAI3
GNAT2
AMPD2
GSTM4
GSTM2
GSTM1
AC000032.2
GSTM5
GSTM3
EPS8L3
RP11-195M16.1
CSF1
AHCYL1
STRIP1
RP4-773N10.4
ALX3
SLC6A17
KCNC4
RP5-1074L1.1
RBM15
SLC16A4
RP5-1074L1.4
LAMTOR5-AS1
LAMTOR5
KCNA2
KCNA3
CD53
RP11-96K19.2
LRIF1
RP11-96K19.5
DRAM2
CEPT1
RP5-1180E21.5
DENND2D
CHI3L2
PIFO
OVGP1
WDR77
ATP5F1
C1orf162
RAP1A
FAM212B
FAM212B-AS1
DDX20
KCND3
RP11-88H9.2
CTTNBP2NL
WNT2B
RP4-671G15.2
ST7L
CAPZA1
MOV10
RP11-426L16.3
RHOC
PPM1J
FAM19A3
RP11-426L16.8
RP3-522D1.1
SLC16A1
SLC16A1-AS1
RP11-389O22.1
RP11-31F15.2
LRIG2
MAGI3
PHTF1
RSBN1
PTPN22
AP4B1-AS1
BCL2L15
AP4B1
DCLRE1B
RP5-1073O3.7
HIPK1
OLFML3
SYT6
TRIM33
BCAS2
DENND2C
NRAS
CSDE1
SIKE1
TSPAN2
NGF
VANGL1
CASQ2
NHLH2
SLC22A15
MAB21L3
ATP1A1
RP4-655J12.4
CD58
IGSF3
RP4-753F5.1
PTGFRN
CD101
RP11-27K13.3
TTF2
TRIM45
VTCN1
RP11-188D8.1
MAN1A2
FAM46C
GDAP2
WDR3
SPAG17
TBX15
RP4-712E4.1
WARS2
RP11-418J17.1
RP11-418J17.3
RP5-834N19.1
HAO2
ZNF697
PHGDH
NOTCH2
RP11-114O18.1
RP11-439A17.7
FAM72B
RP11-343N15.5
AL592494.5
RP11-344P13.6
RP11-417J8.6
RP11-423O2.5
RP11-782C8.1
RP11-782C8.5
RP11-435B5.3
RP6-206I17.1
RP6-206I17.2
FAM72D
NBPF8
LINC00623
AL592284.1
RP11-640M9.1
NBPF9
RP4-791M13.3
PDE4DIP
AL590452.1
RP11-326G21.1
RP11-458D21.6
NOTCH2NL
RP11-458D21.5
NBPF10
RP11-458D21.1
HFE2
TXNIP
POLR3GL
ANKRD34A
RP11-315I20.1
LIX1L
RBM8A
PEX11B
ITGA10
ANKRD35
PIAS3
NUDT17
POLR3C
RNF115
CD160
PDZK1
GPR89A
GPR89C
NBPF11
NBPF12
PRKAB2
RP11-337C18.8
FMO5
RP11-337C18.9
CHD1L
BCL9
ACP6
GJA5
RP11-433J22.3
GPR89B
RP6-74O6.2
XXyac-YX155B6.7
NBPF24
XXyac-YX155B6.5
RP11-495P10.6
RP11-495P10.8
RP11-495P10.3
LINC01138
NBPF14
RP11-89F3.2
NBPF20
NBPF15
RP11-666A1.5
NBPF16
RP11-763B22.4
RP11-14N7.2
RP11-403I13.5
RP11-403I13.4
RP11-403I13.8
FAM72C
RP11-277L2.3
RP11-277L2.5
RP11-353N4.1
RP11-353N4.4
HIST2H2BF
RP11-196G18.3
HIST2H3D
RP11-196G18.23
HIST2H4A
HIST2H2AA3
RP11-196G18.24
HIST2H2BE
HIST2H2AC
HIST2H2AB
BOLA1
SV2A
SF3B4
MTMR11
OTUD7B
VPS45
PLEKHO1
ANP32E
RP4-790G17.7
CA14
APH1A
C1orf54
C1orf51
MRPS21
PRPF3
RPRD2
TARS2
ECM1
LINC00568
ADAMTSL4
ADAMTSL4-AS1
MCL1
ENSA
GOLPH3L
CTSS
CTSK
ARNT
SETDB1
CERS2
RP11-316M1.12
RP11-316M1.3
ANXA9
FAM63A
PRUNE
BNIPL
C1orf56
CDC42SE1
MLLT11
GABPB2
SEMA6C
TNFAIP8L2
SCNM1
LYSMD1
TMOD4
VPS72
PIP5K1A
PSMD4
RP11-126K1.2
ZNF687
PI4KB
RP11-126K1.9
RFX5
RP11-126K1.6
SELENBP1
PSMB4
POGZ
CGN
TUFT1
SNX27
CELF3
RP11-98D18.15
MRPL9
OAZ3
RP11-98D18.3
TDRKH
RP11-98D18.9
RP11-98D18.17
C2CD4D
AL450992.2
THEM4
S100A10
S100A11
TCHH
FLG
LCE1E
LCE1C
S100A9
S100A8
S100A7
BX470102.3
S100A6
S100A5
S100A4
S100A3
S100A2
S100A16
S100A14
S100A13
S100A1
RP1-178F15.4
CHTOP
SNAPIN
ILF2
NPR1
INTS3
SLC27A3
GATAD2B
DENND4B
CRTC2
SLC39A1
RP11-422P24.10
CREB3L4
JTB
RP11-422P24.11
RAB13
RPS27
TPM3
C1orf43
UBAP2L
HAX1
AQP10
ATP8B2
RP11-350G8.5
IL6R
SHE
TDRD10
UBE2Q1
CHRNB2
ADAR
KCNN3
PMVK
RP11-307C12.13
PBXIP1
PYGO2
RP11-307C12.12
SHC1
CKS1B
FLAD1
LENEP
ZBTB7B
DCST2
RP11-307C12.11
ADAM15
EFNA4
EFNA3
EFNA1
SLC50A1
DPM3
KRTCAP2
TRIM46
MUC1
THBS3
RP11-263K19.4
MTX1
GBA
FAM189B
SCAMP3
CLK2
HCN3
PKLR
FDPS
RUSC1-AS1
RUSC1
ASH1L
MSTO1
YY1AP1
DAP3
GON4L
SYT11
RIT1
KIAA0907
ARHGEF2
RP11-336K24.12
SSR2
UBQLN4
LAMTOR2
RAB25
MEX3A
LMNA
SEMA4A
SLC25A44
PMF1-BGLAP
PMF1
BGLAP
PAQR6
SMG5
TMEM79
C1orf85
CCT3
TSACC
C1orf61
RP11-98G7.1
MEF2D
RP11-284F21.8
IQGAP3
TTC24
APOA1BP
GPATCH4
HAPLN2
RP11-284F21.9
BCAN
RP11-284F21.10
NES
RP11-66D17.3
CRABP2
ISG20L2
RRNAD1
MRPL24
HDGF
PRCC
SH2D2A
NTRK1
PEAR1
ARHGEF11
ETV3
FCRL5
KIRREL
CD1D
IFI16
AIM2
CADM3
RP11-550P17.5
DUSP23
FCRL6
C1orf204
VSIG8
CCDC19
TAGLN2
IGSF9
SLAMF9
LINC01133
PIGM
KCNJ10
KCNJ9
IGSF8
ATP1A2
ATP1A4
CASQ1
RP11-536C5.7
PEA15
DCAF8
DCAF8-1
RP11-574F21.2
PEX19
COPA
NCSTN
NHLH1
VANGL2
SLAMF1
CD48
ITLN1
ITLN2
F11R
TSTD1
USF1
ARHGAP30
PVRL4
KLHDC9
PFDN2
NIT1
DEDD
UFC1
RP11-297K8.2
USP21
PPOX
B4GALT3
ADAMTS4
NDUFS2
FCER1G
APOA2
TOMM40L
NR1I3
PCP4L1
MPZ
SDHC
RP11-122G18.5
RP11-122G18.8
FCGR2A
HSPA6
FCGR2B
FCRLA
FCRLB
DUSP12
RP11-474I16.8
ATF6
OLFML2B
NOS1AP
C1orf226
SH2D1B
UHMK1
RP11-359K18.3
UAP1
DDR2
HSD17B7
C1orf110
RGS4
RGS5
RP11-267N12.3
NUF2
PBX1
RP11-506O24.1
LMX1A
RXRG
RP11-280O1.2
RP11-306I1.2
MGST3
ALDH9A1
RP11-466F5.10
TMCO1
RP11-466F5.8
UCK2
FAM78B
RP11-479J7.2
POGK
TADA1
RP4-782G3.1
ILDR2
MAEL
GPA33
DUSP27
RP11-277B15.3
POU2F1
CD247
CREG1
RCSD1
MPZL1
ADCY10
MPC2
DCAF6
GPR161
TIPRL
SFT2D2
TBX19
RP5-968D22.1
XCL1
DPT
LINC00626
ATP1B1
NME7
BLZF1
CCDC181
SLC19A2
F5
C1orf112
METTL18
SCYL3
KIFAP3
RP11-576I22.2
GORAB
RP1-79C4.1
PRRX1
RP1-79C4.4
FMO2
FMO1
FMO4
PRRC2C
VAMP4
METTL13
DNM3
DNM3OS
PIGC
C1orf105
SUCO
TNFSF4
RP11-296O14.3
PRDX6
ANKRD45
KLHL20
CENPL
DARS2
GAS5-AS1
ZBTB37
RC3H1
RP11-160H22.3
RP11-160H22.5
RABGAP1L
RP1-102G20.5
CACYBP
MRPS14
TNN
KIAA0040
TNR
RP11-318C24.2
RFWD2
RP11-195C7.1
PAPPA2
ASTN1
BRINP2
SEC16B
RASAL2-AS1
RASAL2
C1orf220
RP5-1098D14.1
RP11-428K3.1
RALGPS2
ANGPTL1
FAM20B
TOR3A
ABL2
SOAT1
AXDND1
TDRD5
FAM163A
TOR1AIP2
RP11-533E19.7
TOR1AIP1
RP11-533E19.5
CEP350
QSOX1
LHX4
RP5-1180C10.2
ACBD6
OVAAL
XPR1
KIAA1614
RP11-46A10.5
RP11-46A10.4
STX6
MR1
IER5
RP11-309G3.3
RP11-540K16.1
CACNA1E
ZNF648
RP11-538D16.2
RP11-538D16.3
GLUL
RNASEL
RGS16
RP11-317P15.4
RP11-317P15.5
NPL
DHX9
LAMC1
LAMC2
NMNAT2
SMG7
NCF2
RP1-127C7.6
ARPC5
RGL1
COLGALT2
TSEN15
RP11-382D12.2
C1orf21
EDEM3
FAM129A
RNF2
TRMT1L
SWT1
IVNS1ABP
GS1-279B7.2
HMCN1
TPR
C1orf27
OCLM
PDC
PTGS2
RP5-973M2.2
PLA2G4A
ERVMER61-1
RP11-316I3.1
BRINP3
RP11-547I7.2
RGS18
RGS21
RGS1
RGS13
RGS2
UCHL5
TROVE2
RP11-101E13.5
GLRX2
CDC73
B3GALT2
LINC01031
KCNT2
CFH
CFHR3
CFHR1
ASPM
ZBTB41
CRB1
DENND1B
C1orf53
LHX9
NEK7
ATP6V1G3
PTPRC
MIR181A1HG
RP11-16L9.2
NR5A2
LINC00862
ZNF281
KIF14
DDX59
RP11-92G12.3
CAMSAP2
C1orf106
KIF21B
RP11-168O16.1
CACNA1S
ASCL5
TMEM9
IGFN1
TNNT2
LAD1
TNNI1
RP11-134G8.8
PHLDA3
CSRP1
RP11-134G8.7
RPS10P7
AC096677.1
NAV1
IPO9-AS1
RP11-90L20.2
IPO9
SHISA4
RP11-307B6.3
LMOD1
TIMM17A
RNPEP
RP11-465N4.4
ELF3
GPR37L1
ARL8A
PTPN7
LGR6
UBE2T
PPP1R12B
SYT2
RP11-569A11.1
KDM5B
RP11-480I12.10
PCAT6
RP11-480I12.7
RABIF
KLHL12
ADIPOR1
CYB5R1
TMEM183A
PPFIA4
MYOG
ADORA1
MYBPH
CHI3L1
RP11-134P9.3
LINC01136
BTG2
FMOD
PRELP
OPTC
ATP2B4
LAX1
ZC3H11A
ZBED6
SNRPE
SOX13
ETNK2
REN
KISS1
GOLT1A
PLEKHA6
PPP1R15B
PIK3C2B
MDM4
RP11-430C7.4
LRRN2
RP11-430C7.5
NFASC
CNTN2
TMEM81
RBBP5
DSTYK
TMCC2
NUAK2
KLHDC8A
LEMD1
RP11-576D8.4
CDK18
MFSD4
ELK4
SLC45A3
NUCKS1
AC119673.1
RAB7L1
SLC41A1
SLC26A9
RP11-312O7.2
FAM72A
C1orf186
SRGAP2
IKBKE
RASSF5
EIF2D
RP11-343H5.6
DYRK3
MAPKAPK2
IL10
IL19
FAIM3
C1orf116
YOD1
PFKFB2
C4BPA
CD55
CR1
CR1L
CD46
CD34
PLXNA2
RP11-385M4.1
RP11-372M18.2
MIR205HG
CAMK1G
LAMB3
RP1-28O10.1
G0S2
TRAF3IP3
C1orf74
IRF6
DIEXF
SYT14
SERTAD4-AS1
SERTAD4
HHAT
KCNH1
RCOR3
TRAF5
RP11-318L16.6
RD3
SLC30A1
NEK2
RP11-122M14.1
LPGAT1
INTS7
DTL
RP11-15I11.3
PPP2R5A
RP11-384C4.7
TMEM206
NENF
RP11-61J19.4
ATF3
FAM71A
BATF3
NSL1
TATDN3
C1orf227
FLVCR1-AS1
FLVCR1
VASH2
ANGEL2
RPS6KC1
PROX1-AS1
PROX1
SMYD2
PTPN14
CENPF
KCNK2
KCTD3
USH2A
ESRRG
GPATCH2
SPATA17
RRP15
RP11-224O19.2
TGFB2
RP11-135J2.4
LYPLAL1
RP11-392O17.1
RP11-95P13.1
SLC30A10
EPRS
BPNT1
IARS2
RAB3GAP2
MARK1
C1orf115
MARC2
MARC1
RNU6ATAC35P
HLX
RP11-421L10.1
DUSP10
RP11-815M8.1
RP11-400N13.2
RP11-400N13.3
RP11-400N13.1
HHIPL2
TAF1A
RP11-378J18.3
MIA3
RP11-378J18.8
AIDA
BROX
FAM177B
RP11-452F19.3
DISP1
TLR5
SUSD4
CAPN8
CAPN2
TP53BP2
RP11-504P24.8
RP11-504P24.4
RP11-504P24.6
FBXO28
DEGS1
RP11-365O16.6
NVL
CNIH4
WDR26
CNIH3
RP11-100E13.1
DNAH14
LBR
ENAH
SRP9
EPHX1
RP11-285F7.2
TMEM63A
LEFTY1
PYCR2
LEFTY2
SDE2
RP11-396C23.4
H3F3A
RP11-396C23.2
ACBD3
RP11-275I14.4
MIXL1
LIN9
PARP1
C1orf95
ITPKB
ITPKB-AS1
PSEN2
ADCK3
CDC42BPA
CTD-2090I13.1
ZNF678
SNAP47
JMJD4
WNT9A
WNT3A
ARF1
C1orf35
MRPL55
GUK1
GJC2
IBA57-AS1
IBA57
C1orf145
OBSCN
RP5-1139B12.2
RP11-245P10.6
TRIM11
[truncated: 18,521 more rows]
