# Supplementary material for: Longitudinal assessment of tumor development using cancer avatars derived from genetically engineered pluripotent stem cells
Source: Nat Commun. 2020 Jan 28;11:550. doi: 10.1038/s41467-020-14312-1 (PMC6987220; doi:10.1038/s41467-020-14312-1)
Supplement: Supplementary file 8 — Source Data [file 41467_2020_14312_MOESM8_ESM.xlsx]

## Sheet: Figure 1d
PTEN
WT	PTEN-/-	PTEN-/-;NF1-/-	TP53-/-	TP53-/-;PDGFRA8-9
0.015093	0	0	0.023303	0.037681
0.010972	0	0	0.024125	0.040386
0.022876	0	7.95e-07	0.017178	0.042986
NF1
WT	PTEN-/-	PTEN-/-;NF1-/-	TP53-/-	TP53-/-;PDGFRA8-9
0.008144	0.023793	7.21e-07	0.025149	0.029564
0.011281	0.023465	0	0.024803	0.03125
0.009753	0.029496	3.36e-06	0.020428	0.042101
TP53
WT	PTEN-/-	PTEN-/-;NF1-/-	TP53-/-	TP53-/-;PDGFRA8-9
0.139661	0.064555	0.036567	1.47e-05	1.16e-05
0.04095	0.039464	0.035814	4.05e-06	1.17e-05
0.059954	0.038384	0.033416	1.03e-05	1.61e-05
PDGFRA8-9
WT	PTEN-/-	PTEN-/-;NF1-/-	TP53-/-	TP53-/-;PDGFRA8-9
0	0	0	0	1.31e-05
0	0	0	0	7.12e-06
0	0	0	0

## Sheet: Figure 1e
	Nanog			Oct4			Nestin			Pax6			Sox1
iPSC	1.00925	1.00228	0.988477	1.10396	0.928312	0.967733	0.930914	1.13817	0.930914	0.862252		1.13775	1	1	1
NPC WT	0.003093	0.002547	0.002886	0.001196	0.001071	0.001309	3.14571	1.34107	2.03268	6729.02	6106.72	6149.19	32.597	45.1504	53.6932
NPC PTEN-/-	0.025574	0.02666	0.025574	0.010234	0.008787	0.010669	4.3471	6.49826	3.86389	6150.78	5818.99	6638.09	171.651	217.268	220.301
NPC PTEN-/-;NF1-/-	0.019026	0.019972	0.017876	0.007304	0.006492	0.006815	3.45827	4.62692	3.50655	5832.45	5832.45		350.515	336.237	298.861
NPC TP53-/-	0.009448	0.012995	0.013086	0.005974	0.005273	0.004752	2.8482	2.94865	2.98981	5752.15	5633.77	6038.13	109.39	85.8254	69.7119
NPC TP53-/-;PDGFRA8-9	0.029763	0.026455	0.030179	0.012659	0.010869	0.013289	3.9817	4.57378	6.60421	2567.82	2395.86	2497.61	95.4496	84.8396	110.405

## Sheet: Figure 1f
	PTEN-/-;NF1-/-	PTEN-/-			TP53-/-;PDGFRA8-9	TP53-/-
120	1			85	1
141	1			98	1
141	1			141	1
155	1			197	1
270		0		270		0
270		0		270		0
270		0		270		0
270		0		270		0

## Sheet: Figure 3b
NPC WT
100	0	0	1	1	0	0.4	1	2		100	5	2	A
50	0	0	0	1	0	0.2	1	1		50	5	1	A
20	0	0	0	0	0	0	0	0		20	5	0	A
10	0	0	0	0	0	0	0	0		10	5	0	A
5	0	0	0	0	0	0	0	0		5	5	0	A
1	0	0	0	0	0	0	0	0		1	5	0	A
NPC PTEN-/-;NF1-/-
100	0	0	0	0	3	0.6	1	1		100	5	1	B
50	1	0	2	0	0	0.6	1	2		50	5	2	B
20	0	0	0	0	0	0	0	0		20	5	0	B
10	1	0	1	0	0	0.4	1	2		10	5	2	B
5	0	0	0	0	0	0	0	0		5	5	0	B
1	0	0	0	0	0	0	0	0		1	5	0	B
NPC TP53-/-;PDGFRAΔ8-9
100	0	2	1	0	0	0.6	1	2		100	5	2	C
50	0	0	0	0	0	0	0	0		50	5	0	C
20	1	1	0	1	0	0.6	1	3		20	5	3	C
10	0	0	0	1	0	0.2	1	1		10	5	1	C
5	0	0	0	0	0	0	0	0		5	5	0	C
1	0	0	0	0	0	0	0	0		1	5	0	C
iHGG PTEN-/-;NF1-/-
100	23	24	23	25	16	22.2	4	4		100	5	5	D
50	11	14	11	16	18	14	3	3		50	5	5	D
20	8	18	8	12	2	9.6	2	2		20	5	5	D
10	3	1	4	2	4	2.8	3	3		10	5	5	D
5	2	2	1	1	0	1.2	2	2		5	5	4	D
1	0	0	0	1	0	0.2	1	1		1	5	1	D
iHGG TP53-/-;PDGFRAΔ8-9
100	12	5	9	4	6	7.2	2	2		100	5	5	E
50	5	5	5	6	5	5.2	1	1		50	5	5	E
20	3	6	1	3	3	3.2	2	2		20	5	5	E
10	2	0	0	1	0	0.6	2	2		10	5	2	E
5	0	1	0	1	0	0.4	2	2		5	5	2	E
1	0	1	0	0	1	0.4	2	2		1	5	2	E

## Sheet: Figure 3d
PTEN-/-;NF1-/-	Vehicle	Temozolomide		TP53-/-;PDGFRA8-9	Vehicle	Temozolomide
44	1			21	1
81	1			21	1
72	1			27	1
55	1			26	1
85	1			22	1
87	1			35	1
89		1		34		1
94		1		40		1
51		1		44		1
77		1		27		1
83		1		27		1
71		1		35		1

## Sheet: Figure 3e
PTEN-/-;NF1-/-	TP53-/-;PDGFRA8-9
0.00677	0.001716
0.007831	0.002027
0.007669	0.002361

## Sheet: Supplementary Figure 2
Olig2	PTEN-/-;NF1-/-	TP53-/-;PDGFRA8-9		GFAP	PTEN-/-;NF1-/-	TP53-/-;PDGFRA8-9		Ki-67	PTEN-/-;NF1-/-	TP53-/-;PDGFRA8-9
	2	3			3	3			33.3333	21.2121
	2	3			3	3			36.3636	10.989
	3	3			3	3			36.8421	16.0714
	3	3			3	3			35.8974	31.25
	3	3			3	3			29.902	41.4508
	3	3			3	3			40.2985	45.7831

## Sheet: Supplementary Figure 3
PTEN-/-;NF1-/-	TP53-/-;PDGFRA8-9
3	4
4	4
4	4
4	4

## Sheet: Supplementary Figure 7
	TP53-/-;PDGFRA8-9	PTEN-/-;NF1-/-
21	1
21	1
27	1
26	1
22	1
35	1
44		1
81		1
72		1
55		1
85		1
87		1
